# Supplementary material for: New Generation Modified Azole Antifungals against Multidrug-Resistant
Source: J Med Chem. 2025 Jun 23;68(13):14054–71. doi: 10.1021/acs.jmedchem.5c01253 (PMC12257509; doi:10.1021/acs.jmedchem.5c01253)
Supplement: Supplementary file 2 [file jm5c01253_si_002.csv]

Compound ID	SMILES
1	OC(CN1N=CN=C1)(C2=CC=C(F)C=C2F)CN3CCC(NC4=CC=CC=C4)CC3
2	OC(CN1N=CN=C1)(C2=CC=C(F)C=C2F)CN3CCC(NC4=CC=C(F)C=C4)CC3
3	OC(CN1N=CN=C1)(C2=CC=C(F)C=C2F)CN3CCC(NC4=CC=C(C)C=C4)CC3
4	OC(CN1N=CN=C1)(C2=CC=C(F)C=C2F)CN3CCC(NC4=NC=CC=C4)CC3
5	OC(CN1N=CN=C1)(C2=CC=C(F)C=C2F)CN3CCC(NC4=NC=C(F)C=C4)CC3
6	OC(CN1N=CN=C1)(C2=CC=C(F)C=C2F)CN3CCC(NC4=NC=CC=N4)CC3
7	OC(CN1N=CN=C1)(C2=CC=C(F)C=C2F)CN3CCC(NC4=NC=C(F)C=N4)CC3
8	OC(CN1N=CN=C1)(C2=CC=C(F)C=C2F)CN3CCC(NC4=NC=C(C)C=N4)CC3
9	OC(CN1N=CN=C1)(C2=CC=C(F)C=C2F)CN3CCC(NC4=NC(C)=CC(C)=N4)CC3
10	OC(CN1N=CN=C1)(C2=CC=C(F)C=C2F)CN3CCC(NC4=NC=C(F)C(C)=N4)CC3
11	OC(CN1N=CN=C1)(C2=CC=C(F)C=C2F)CN3CCC(NC4=CN=CN=C4)CC3
12	OC(CN1N=CN=C1)(C2=CC=C(F)C=C2F)CN3CCC(NC4=CN=C(F)N=C4)CC3
13	OC(CN1N=CN=C1)(C2=CC=C(F)C=C2F)CN3CCN(C4=CN=C(C)N=C4)CC3
15	OC(CN1N=CN=C1)(C2=CC=C(F)C=C2F)CN3CCN(C4=NC=C(F)C=N4)CC3
16	OC(CN1N=CN=C1)(C2=CC=C(F)C=C2F)CN3CCC(N4CCC(NC5=NC=C(F)C=N5)CC4)CC3
17	OC(CN1N=CN=C1)(C2=CC=C(F)C=C2F)CN3CC4(CCC(NC5=NC=C(F)C=N5)CC4)CC3
18	OC(CN1N=CN=C1)(C2=CC=C(F)C=C2F)CN3CC4(CCN(C5=NC=C(F)C=N5)CC4)CC3
19	OC(CN1N=CN=C1)(C2=CC=C(F)C=C2F)CN3CC(CN(C4=NC=C(F)C=N4)C5)C5C3
20	OC(CN1N=CN=C1)(C2=CC=C(F)C=C2F)CN3CCC(NC4=NC=C(F)C=N4)CCC3
21	OC(CN1N=CN=C1)(C2=CC=C(F)C=C2F)CN3CCN(C4=NC=C(F)C=N4)CCC3
