# Supplementary material for: New Generation Modified Azole Antifungals against Multidrug-Resistant
Source: J Med Chem. 2025 Jun 23;68(13):14054–71. doi: 10.1021/acs.jmedchem.5c01253 (PMC12257509; doi:10.1021/acs.jmedchem.5c01253)
Supplement: Supplementary file 4 [file jm5c01253_si_004.pdb]

REMARK   Accelrys Discovery Studio PDB file
REMARK   Created:  2019-07-09T13:05:21Z
CRYST1  177.640   71.440   79.190  90.00  96.63  90.00 C2         
MODEL        1
ATOM      1  N   VAL A  25      -7.362 -37.382  30.251  1.00  0.59           N1+
ATOM      2  HN1 VAL A  25      -7.044 -38.325  30.644  1.00  0.59           H  
ATOM      3  HN2 VAL A  25      -6.791 -37.150  29.377  1.00  0.59           H  
ATOM      4  HN3 VAL A  25      -8.400 -37.435  29.995  1.00  0.59           H  
ATOM      5  CA  VAL A  25      -7.153 -36.305  31.291  1.00  0.59           C  
ATOM      6  HA  VAL A  25      -7.874 -36.564  32.067  1.00  0.59           H  
ATOM      7  CB  VAL A  25      -5.789 -36.507  31.993  1.00  0.59           C  
ATOM      8  HB  VAL A  25      -4.984 -36.402  31.265  1.00  0.59           H  
ATOM      9  CG1 VAL A  25      -5.527 -35.567  33.195  1.00  0.59           C  
ATOM     10 1HG1 VAL A  25      -4.547 -35.785  33.620  1.00  0.59           H  
ATOM     11 2HG1 VAL A  25      -6.294 -35.723  33.953  1.00  0.59           H  
ATOM     12 3HG1 VAL A  25      -5.555 -34.530  32.859  1.00  0.59           H  
ATOM     13  CG2 VAL A  25      -5.770 -37.934  32.584  1.00  0.59           C  
ATOM     14 1HG2 VAL A  25      -4.819 -38.107  33.087  1.00  0.59           H  
ATOM     15 2HG2 VAL A  25      -5.894 -38.662  31.782  1.00  0.59           H  
ATOM     16 3HG2 VAL A  25      -6.584 -38.042  33.301  1.00  0.59           H  
ATOM     17  C   VAL A  25      -7.557 -34.879  30.897  1.00  0.59           C  
ATOM     18  O   VAL A  25      -7.461 -33.963  31.705  1.00  0.59           O  
ATOM     19  N   LEU A  26      -8.216 -34.622  29.736  1.00  0.69           N  
ATOM     20  HN  LEU A  26      -8.263 -35.399  29.002  1.00  0.69           H  
ATOM     21  CA  LEU A  26      -8.867 -33.343  29.430  1.00  0.69           C  
ATOM     22  HA  LEU A  26      -8.210 -32.551  29.790  1.00  0.69           H  
ATOM     23  CB  LEU A  26      -9.009 -33.162  27.891  1.00  0.69           C  
ATOM     24  HB1 LEU A  26      -8.077 -33.489  27.430  1.00  0.69           H  
ATOM     25  HB2 LEU A  26      -9.825 -33.801  27.555  1.00  0.69           H  
ATOM     26  CG  LEU A  26      -9.301 -31.724  27.396  1.00  0.69           C  
ATOM     27  HG  LEU A  26     -10.269 -31.421  27.794  1.00  0.69           H  
ATOM     28  CD1 LEU A  26      -8.260 -30.684  27.836  1.00  0.69           C  
ATOM     29 1HD1 LEU A  26      -8.538 -29.704  27.448  1.00  0.69           H  
ATOM     30 2HD1 LEU A  26      -7.280 -30.963  27.448  1.00  0.69           H  
ATOM     31 3HD1 LEU A  26      -8.222 -30.646  28.925  1.00  0.69           H  
ATOM     32  CD2 LEU A  26      -9.384 -31.680  25.863  1.00  0.69           C  
ATOM     33 1HD2 LEU A  26      -9.590 -30.660  25.539  1.00  0.69           H  
ATOM     34 2HD2 LEU A  26     -10.184 -32.337  25.523  1.00  0.69           H  
ATOM     35 3HD2 LEU A  26      -8.437 -32.012  25.438  1.00  0.69           H  
ATOM     36  C   LEU A  26     -10.203 -33.213  30.196  1.00  0.69           C  
ATOM     37  O   LEU A  26     -11.179 -32.614  29.769  1.00  0.69           O  
ATOM     38  N   ILE A  27     -10.213 -33.808  31.406  1.00  0.73           N  
ATOM     39  HN  ILE A  27      -9.338 -34.378  31.637  1.00  0.73           H  
ATOM     40  CA  ILE A  27     -11.221 -33.794  32.435  1.00  0.73           C  
ATOM     41  HA  ILE A  27     -12.141 -33.364  32.039  1.00  0.73           H  
ATOM     42  CB  ILE A  27     -11.507 -35.174  32.999  1.00  0.73           C  
ATOM     43  HB  ILE A  27     -10.571 -35.639  33.307  1.00  0.73           H  
ATOM     44  CG2 ILE A  27     -12.442 -35.040  34.227  1.00  0.73           C  
ATOM     45 1HG2 ILE A  27     -12.650 -36.029  34.635  1.00  0.73           H  
ATOM     46 2HG2 ILE A  27     -13.377 -34.569  33.923  1.00  0.73           H  
ATOM     47 3HG2 ILE A  27     -11.958 -34.428  34.988  1.00  0.73           H  
ATOM     48  CG1 ILE A  27     -12.142 -36.007  31.865  1.00  0.73           C  
ATOM     49 1HG1 ILE A  27     -13.117 -35.579  31.630  1.00  0.73           H  
ATOM     50 2HG1 ILE A  27     -11.496 -35.943  30.990  1.00  0.73           H  
ATOM     51  CD1 ILE A  27     -12.336 -37.482  32.213  1.00  0.73           C  
ATOM     52 1HD1 ILE A  27     -12.787 -37.999  31.366  1.00  0.73           H  
ATOM     53 2HD1 ILE A  27     -12.990 -37.568  33.081  1.00  0.73           H  
ATOM     54 3HD1 ILE A  27     -11.370 -37.932  32.441  1.00  0.73           H  
ATOM     55  C   ILE A  27     -10.637 -32.868  33.472  1.00  0.73           C  
ATOM     56  O   ILE A  27     -11.159 -31.795  33.702  1.00  0.73           O  
ATOM     57  N   LEU A  28      -9.476 -33.200  34.088  1.00  0.76           N  
ATOM     58  HN  LEU A  28      -9.020 -34.141  33.859  1.00  0.76           H  
ATOM     59  CA  LEU A  28      -8.829 -32.322  35.049  1.00  0.76           C  
ATOM     60  HA  LEU A  28      -9.549 -32.130  35.845  1.00  0.76           H  
ATOM     61  CB  LEU A  28      -7.570 -32.935  35.710  1.00  0.76           C  
ATOM     62  HB1 LEU A  28      -6.902 -33.265  34.915  1.00  0.76           H  
ATOM     63  HB2 LEU A  28      -7.084 -32.153  36.293  1.00  0.76           H  
ATOM     64  CG  LEU A  28      -7.821 -34.135  36.645  1.00  0.76           C  
ATOM     65  HG  LEU A  28      -8.431 -34.863  36.110  1.00  0.76           H  
ATOM     66  CD1 LEU A  28      -6.480 -34.796  36.998  1.00  0.76           C  
ATOM     67 1HD1 LEU A  28      -6.656 -35.645  37.659  1.00  0.76           H  
ATOM     68 2HD1 LEU A  28      -5.838 -34.072  37.500  1.00  0.76           H  
ATOM     69 3HD1 LEU A  28      -5.993 -35.141  36.086  1.00  0.76           H  
ATOM     70  CD2 LEU A  28      -8.571 -33.724  37.926  1.00  0.76           C  
ATOM     71 1HD2 LEU A  28      -8.726 -34.601  38.554  1.00  0.76           H  
ATOM     72 2HD2 LEU A  28      -9.536 -33.293  37.660  1.00  0.76           H  
ATOM     73 3HD2 LEU A  28      -7.982 -32.986  38.471  1.00  0.76           H  
ATOM     74  C   LEU A  28      -8.441 -30.975  34.459  1.00  0.76           C  
ATOM     75  O   LEU A  28      -8.715 -29.952  35.048  1.00  0.76           O  
ATOM     76  N   VAL A  29      -7.849 -30.947  33.243  1.00  0.75           N  
ATOM     77  HN  VAL A  29      -7.714 -31.868  32.715  1.00  0.75           H  
ATOM     78  CA  VAL A  29      -7.388 -29.710  32.624  1.00  0.75           C  
ATOM     79  HA  VAL A  29      -6.644 -29.293  33.302  1.00  0.75           H  
ATOM     80  CB  VAL A  29      -6.641 -30.033  31.321  1.00  0.75           C  
ATOM     81  HB  VAL A  29      -7.352 -30.550  30.677  1.00  0.75           H  
ATOM     82  CG1 VAL A  29      -6.200 -28.763  30.557  1.00  0.75           C  
ATOM     83 1HG1 VAL A  29      -5.677 -29.050  29.645  1.00  0.75           H  
ATOM     84 2HG1 VAL A  29      -5.534 -28.173  31.186  1.00  0.75           H  
ATOM     85 3HG1 VAL A  29      -7.078 -28.170  30.301  1.00  0.75           H  
ATOM     86  CG2 VAL A  29      -5.453 -31.006  31.533  1.00  0.75           C  
ATOM     87 1HG2 VAL A  29      -4.964 -31.197  30.578  1.00  0.75           H  
ATOM     88 2HG2 VAL A  29      -5.821 -31.945  31.946  1.00  0.75           H  
ATOM     89 3HG2 VAL A  29      -4.737 -30.561  32.224  1.00  0.75           H  
ATOM     90  C   VAL A  29      -8.457 -28.598  32.421  1.00  0.75           C  
ATOM     91  O   VAL A  29      -8.136 -27.459  32.757  1.00  0.75           O  
ATOM     92  N   PRO A  30      -9.712 -28.757  31.957  1.00  0.78           N  
ATOM     93  CD  PRO A  30     -10.201 -29.878  31.182  1.00  0.78           C  
ATOM     94  HD1 PRO A  30     -10.733 -30.585  31.819  1.00  0.78           H  
ATOM     95  HD2 PRO A  30      -9.378 -30.388  30.681  1.00  0.78           H  
ATOM     96  CA  PRO A  30     -10.685 -27.671  31.924  1.00  0.78           C  
ATOM     97  HA  PRO A  30     -10.230 -26.761  31.533  1.00  0.78           H  
ATOM     98  CB  PRO A  30     -11.812 -28.158  30.990  1.00  0.78           C  
ATOM     99  HB1 PRO A  30     -12.648 -28.557  31.564  1.00  0.78           H  
ATOM    100  HB2 PRO A  30     -12.164 -27.349  30.350  1.00  0.78           H  
ATOM    101  CG  PRO A  30     -11.146 -29.253  30.166  1.00  0.78           C  
ATOM    102  HG1 PRO A  30     -11.876 -29.978  29.806  1.00  0.78           H  
ATOM    103  HG2 PRO A  30     -10.599 -28.836  29.320  1.00  0.78           H  
ATOM    104  C   PRO A  30     -11.271 -27.426  33.294  1.00  0.78           C  
ATOM    105  O   PRO A  30     -11.626 -26.288  33.585  1.00  0.78           O  
ATOM    106  N   ILE A  31     -11.423 -28.496  34.119  1.00  0.75           N  
ATOM    107  HN  ILE A  31     -11.157 -29.458  33.732  1.00  0.75           H  
ATOM    108  CA  ILE A  31     -11.922 -28.437  35.496  1.00  0.75           C  
ATOM    109  HA  ILE A  31     -12.924 -28.010  35.460  1.00  0.75           H  
ATOM    110  CB  ILE A  31     -12.036 -29.821  36.174  1.00  0.75           C  
ATOM    111  HB  ILE A  31     -11.136 -30.373  35.903  1.00  0.75           H  
ATOM    112  CG2 ILE A  31     -12.078 -29.782  37.726  1.00  0.75           C  
ATOM    113 1HG2 ILE A  31     -12.158 -30.798  38.113  1.00  0.75           H  
ATOM    114 2HG2 ILE A  31     -12.940 -29.200  38.052  1.00  0.75           H  
ATOM    115 3HG2 ILE A  31     -11.165 -29.321  38.103  1.00  0.75           H  
ATOM    116  CG1 ILE A  31     -13.235 -30.633  35.614  1.00  0.75           C  
ATOM    117 1HG1 ILE A  31     -13.125 -30.682  34.531  1.00  0.75           H  
ATOM    118 2HG1 ILE A  31     -13.179 -31.638  36.032  1.00  0.75           H  
ATOM    119  CD1 ILE A  31     -14.633 -30.080  35.916  1.00  0.75           C  
ATOM    120 1HD1 ILE A  31     -15.386 -30.732  35.474  1.00  0.75           H  
ATOM    121 2HD1 ILE A  31     -14.727 -29.079  35.494  1.00  0.75           H  
ATOM    122 3HD1 ILE A  31     -14.781 -30.035  36.995  1.00  0.75           H  
ATOM    123  C   ILE A  31     -11.064 -27.500  36.313  1.00  0.75           C  
ATOM    124  O   ILE A  31     -11.571 -26.497  36.805  1.00  0.75           O  
ATOM    125  N   VAL A  32      -9.735 -27.720  36.388  1.00  0.76           N  
ATOM    126  HN  VAL A  32      -9.328 -28.526  35.814  1.00  0.76           H  
ATOM    127  CA  VAL A  32      -8.819 -26.930  37.201  1.00  0.76           C  
ATOM    128  HA  VAL A  32      -9.206 -26.982  38.219  1.00  0.76           H  
ATOM    129  CB  VAL A  32      -7.388 -27.503  37.267  1.00  0.76           C  
ATOM    130  HB  VAL A  32      -6.817 -26.862  37.939  1.00  0.76           H  
ATOM    131  CG1 VAL A  32      -7.417 -28.914  37.902  1.00  0.76           C  
ATOM    132 1HG1 VAL A  32      -6.404 -29.314  37.946  1.00  0.76           H  
ATOM    133 2HG1 VAL A  32      -8.041 -29.572  37.297  1.00  0.76           H  
ATOM    134 3HG1 VAL A  32      -7.826 -28.851  38.910  1.00  0.76           H  
ATOM    135  CG2 VAL A  32      -6.655 -27.501  35.906  1.00  0.76           C  
ATOM    136 1HG2 VAL A  32      -5.656 -27.918  36.030  1.00  0.76           H  
ATOM    137 2HG2 VAL A  32      -6.578 -26.479  35.536  1.00  0.76           H  
ATOM    138 3HG2 VAL A  32      -7.214 -28.105  35.191  1.00  0.76           H  
ATOM    139  C   VAL A  32      -8.810 -25.445  36.834  1.00  0.76           C  
ATOM    140  O   VAL A  32      -8.905 -24.593  37.710  1.00  0.76           O  
ATOM    141  N   TYR A  33      -8.771 -25.106  35.518  1.00  0.76           N  
ATOM    142  HN  TYR A  33      -8.691 -25.893  34.798  1.00  0.76           H  
ATOM    143  CA  TYR A  33      -8.831 -23.737  35.030  1.00  0.76           C  
ATOM    144  HA  TYR A  33      -8.110 -23.175  35.624  1.00  0.76           H  
ATOM    145  CB  TYR A  33      -8.355 -23.616  33.550  1.00  0.76           C  
ATOM    146  HB1 TYR A  33      -7.313 -23.928  33.481  1.00  0.76           H  
ATOM    147  HB2 TYR A  33      -8.970 -24.260  32.921  1.00  0.76           H  
ATOM    148  CG  TYR A  33      -8.480 -22.182  33.070  1.00  0.76           C  
ATOM    149  CD1 TYR A  33      -7.743 -21.140  33.661  1.00  0.76           C  
ATOM    150  HD1 TYR A  33      -6.951 -21.374  34.372  1.00  0.76           H  
ATOM    151  CE1 TYR A  33      -8.020 -19.801  33.342  1.00  0.76           C  
ATOM    152  HE1 TYR A  33      -7.447 -19.002  33.812  1.00  0.76           H  
ATOM    153  CD2 TYR A  33      -9.501 -21.853  32.167  1.00  0.76           C  
ATOM    154  HD2 TYR A  33     -10.088 -22.647  31.706  1.00  0.76           H  
ATOM    155  CE2 TYR A  33      -9.777 -20.516  31.850  1.00  0.76           C  
ATOM    156  HE2 TYR A  33     -10.580 -20.277  31.152  1.00  0.76           H  
ATOM    157  CZ  TYR A  33      -9.025 -19.489  32.427  1.00  0.76           C  
ATOM    158  OH  TYR A  33      -9.299 -18.141  32.121  1.00  0.76           O  
ATOM    159  HH  TYR A  33      -9.583 -17.634  32.995  1.00  0.76           H  
ATOM    160  C   TYR A  33     -10.188 -23.064  35.268  1.00  0.76           C  
ATOM    161  O   TYR A  33     -10.242 -21.953  35.791  1.00  0.76           O  
ATOM    162  N   ASN A  34     -11.332 -23.715  34.944  1.00  0.77           N  
ATOM    163  HN  ASN A  34     -11.267 -24.675  34.476  1.00  0.77           H  
ATOM    164  CA  ASN A  34     -12.647 -23.148  35.213  1.00  0.77           C  
ATOM    165  HA  ASN A  34     -12.670 -22.159  34.756  1.00  0.77           H  
ATOM    166  CB  ASN A  34     -13.738 -24.007  34.503  1.00  0.77           C  
ATOM    167  HB1 ASN A  34     -13.705 -23.775  33.439  1.00  0.77           H  
ATOM    168  HB2 ASN A  34     -13.487 -25.057  34.654  1.00  0.77           H  
ATOM    169  CG  ASN A  34     -15.177 -23.794  34.986  1.00  0.77           C  
ATOM    170  OD1 ASN A  34     -15.907 -22.924  34.527  1.00  0.77           O  
ATOM    171  ND2 ASN A  34     -15.623 -24.687  35.908  1.00  0.77           N  
ATOM    172 1HD2 ASN A  34     -14.980 -25.472  36.247  1.00  0.77           H  
ATOM    173 2HD2 ASN A  34     -16.617 -24.605  36.295  1.00  0.77           H  
ATOM    174  C   ASN A  34     -12.860 -22.955  36.721  1.00  0.77           C  
ATOM    175  O   ASN A  34     -13.342 -21.916  37.157  1.00  0.77           O  
ATOM    176  N   LEU A  35     -12.459 -23.940  37.552  1.00  0.75           N  
ATOM    177  HN  LEU A  35     -12.017 -24.815  37.123  1.00  0.75           H  
ATOM    178  CA  LEU A  35     -12.594 -23.877  38.994  1.00  0.75           C  
ATOM    179  HA  LEU A  35     -13.639 -23.665  39.219  1.00  0.75           H  
ATOM    180  CB  LEU A  35     -12.243 -25.228  39.643  1.00  0.75           C  
ATOM    181  HB1 LEU A  35     -12.268 -25.985  38.859  1.00  0.75           H  
ATOM    182  HB2 LEU A  35     -11.231 -25.149  40.041  1.00  0.75           H  
ATOM    183  CG  LEU A  35     -13.152 -25.711  40.783  1.00  0.75           C  
ATOM    184  HG  LEU A  35     -13.083 -25.024  41.627  1.00  0.75           H  
ATOM    185  CD1 LEU A  35     -14.611 -25.822  40.322  1.00  0.75           C  
ATOM    186 1HD1 LEU A  35     -15.229 -26.166  41.151  1.00  0.75           H  
ATOM    187 2HD1 LEU A  35     -14.679 -26.533  39.499  1.00  0.75           H  
ATOM    188 3HD1 LEU A  35     -14.962 -24.846  39.988  1.00  0.75           H  
ATOM    189  CD2 LEU A  35     -12.644 -27.097  41.198  1.00  0.75           C  
ATOM    190 1HD2 LEU A  35     -13.261 -27.483  42.009  1.00  0.75           H  
ATOM    191 2HD2 LEU A  35     -11.610 -27.020  41.534  1.00  0.75           H  
ATOM    192 3HD2 LEU A  35     -12.699 -27.775  40.346  1.00  0.75           H  
ATOM    193  C   LEU A  35     -11.760 -22.797  39.638  1.00  0.75           C  
ATOM    194  O   LEU A  35     -12.262 -22.062  40.479  1.00  0.75           O  
ATOM    195  N   VAL A  36     -10.479 -22.641  39.235  1.00  0.79           N  
ATOM    196  HN  VAL A  36     -10.072 -23.346  38.541  1.00  0.79           H  
ATOM    197  CA  VAL A  36      -9.629 -21.555  39.705  1.00  0.79           C  
ATOM    198  HA  VAL A  36      -9.707 -21.567  40.792  1.00  0.79           H  
ATOM    199  CB  VAL A  36      -8.135 -21.765  39.389  1.00  0.79           C  
ATOM    200  HB  VAL A  36      -7.906 -22.807  39.611  1.00  0.79           H  
ATOM    201  CG1 VAL A  36      -7.763 -21.526  37.916  1.00  0.79           C  
ATOM    202 1HG1 VAL A  36      -6.695 -21.695  37.778  1.00  0.79           H  
ATOM    203 2HG1 VAL A  36      -8.007 -20.500  37.641  1.00  0.79           H  
ATOM    204 3HG1 VAL A  36      -8.323 -22.214  37.283  1.00  0.79           H  
ATOM    205  CG2 VAL A  36      -7.265 -20.904  40.323  1.00  0.79           C  
ATOM    206 1HG2 VAL A  36      -6.212 -21.062  40.088  1.00  0.79           H  
ATOM    207 2HG2 VAL A  36      -7.453 -21.187  41.359  1.00  0.79           H  
ATOM    208 3HG2 VAL A  36      -7.513 -19.852  40.184  1.00  0.79           H  
ATOM    209  C   VAL A  36     -10.180 -20.189  39.261  1.00  0.79           C  
ATOM    210  O   VAL A  36     -10.343 -19.288  40.075  1.00  0.79           O  
ATOM    211  N   TRP A  37     -10.587 -20.037  37.970  1.00  0.75           N  
ATOM    212  HN  TRP A  37     -10.448 -20.869  37.311  1.00  0.75           H  
ATOM    213  CA  TRP A  37     -11.197 -18.833  37.410  1.00  0.75           C  
ATOM    214  HA  TRP A  37     -10.488 -18.022  37.579  1.00  0.75           H  
ATOM    215  CB  TRP A  37     -11.418 -18.910  35.867  1.00  0.75           C  
ATOM    216  HB1 TRP A  37     -10.457 -19.089  35.385  1.00  0.75           H  
ATOM    217  HB2 TRP A  37     -12.093 -19.739  35.652  1.00  0.75           H  
ATOM    218  CG  TRP A  37     -12.018 -17.633  35.300  1.00  0.75           C  
ATOM    219  CD2 TRP A  37     -13.445 -17.389  35.149  1.00  0.75           C  
ATOM    220  CE2 TRP A  37     -13.622 -16.058  34.887  1.00  0.75           C  
ATOM    221  CE3 TRP A  37     -14.523 -18.269  35.302  1.00  0.75           C  
ATOM    222  HE3 TRP A  37     -14.371 -19.322  35.537  1.00  0.75           H  
ATOM    223  CD1 TRP A  37     -11.440 -16.407  35.137  1.00  0.75           C  
ATOM    224  HD1 TRP A  37     -10.369 -16.221  35.216  1.00  0.75           H  
ATOM    225  NE1 TRP A  37     -12.384 -15.422  34.858  1.00  0.75           N  
ATOM    226  HE1 TRP A  37     -12.196 -14.387  34.661  1.00  0.75           H  
ATOM    227  CZ2 TRP A  37     -14.906 -15.500  34.719  1.00  0.75           C  
ATOM    228  HZ2 TRP A  37     -15.046 -14.440  34.505  1.00  0.75           H  
ATOM    229  CZ3 TRP A  37     -15.812 -17.729  35.138  1.00  0.75           C  
ATOM    230  HZ3 TRP A  37     -16.681 -18.379  35.245  1.00  0.75           H  
ATOM    231  CH2 TRP A  37     -16.001 -16.381  34.842  1.00  0.75           C  
ATOM    232  HH2 TRP A  37     -17.013 -16.000  34.703  1.00  0.75           H  
ATOM    233  C   TRP A  37     -12.495 -18.422  38.105  1.00  0.75           C  
ATOM    234  O   TRP A  37     -12.742 -17.238  38.326  1.00  0.75           O  
ATOM    235  N   GLN A  38     -13.349 -19.381  38.507  1.00  0.75           N  
ATOM    236  HN  GLN A  38     -13.131 -20.401  38.267  1.00  0.75           H  
ATOM    237  CA  GLN A  38     -14.555 -19.079  39.255  1.00  0.75           C  
ATOM    238  HA  GLN A  38     -15.168 -18.432  38.627  1.00  0.75           H  
ATOM    239  CB  GLN A  38     -15.366 -20.368  39.505  1.00  0.75           C  
ATOM    240  HB1 GLN A  38     -14.703 -21.227  39.398  1.00  0.75           H  
ATOM    241  HB2 GLN A  38     -15.766 -20.341  40.519  1.00  0.75           H  
ATOM    242  CG  GLN A  38     -16.540 -20.517  38.510  1.00  0.75           C  
ATOM    243  HG1 GLN A  38     -16.758 -19.553  38.050  1.00  0.75           H  
ATOM    244  HG2 GLN A  38     -16.278 -21.239  37.736  1.00  0.75           H  
ATOM    245  CD  GLN A  38     -17.756 -21.007  39.281  1.00  0.75           C  
ATOM    246  OE1 GLN A  38     -18.474 -20.244  39.913  1.00  0.75           O  
ATOM    247  NE2 GLN A  38     -17.954 -22.341  39.286  1.00  0.75           N  
ATOM    248 1HE2 GLN A  38     -17.275 -22.985  38.767  1.00  0.75           H  
ATOM    249 2HE2 GLN A  38     -18.790 -22.756  39.809  1.00  0.75           H  
ATOM    250  C   GLN A  38     -14.294 -18.322  40.562  1.00  0.75           C  
ATOM    251  O   GLN A  38     -14.969 -17.350  40.882  1.00  0.75           O  
ATOM    252  N   PHE A  39     -13.241 -18.731  41.300  1.00  0.75           N  
ATOM    253  HN  PHE A  39     -12.773 -19.654  41.029  1.00  0.75           H  
ATOM    254  CA  PHE A  39     -12.695 -18.006  42.440  1.00  0.75           C  
ATOM    255  HA  PHE A  39     -13.536 -17.776  43.094  1.00  0.75           H  
ATOM    256  CB  PHE A  39     -11.715 -18.864  43.270  1.00  0.75           C  
ATOM    257  HB1 PHE A  39     -10.932 -19.249  42.617  1.00  0.75           H  
ATOM    258  HB2 PHE A  39     -11.268 -18.247  44.049  1.00  0.75           H  
ATOM    259  CG  PHE A  39     -12.438 -20.009  43.902  1.00  0.75           C  
ATOM    260  CD1 PHE A  39     -13.283 -19.794  44.999  1.00  0.75           C  
ATOM    261  HD1 PHE A  39     -13.440 -18.781  45.371  1.00  0.75           H  
ATOM    262  CD2 PHE A  39     -12.259 -21.312  43.431  1.00  0.75           C  
ATOM    263  HD2 PHE A  39     -11.599 -21.489  42.582  1.00  0.75           H  
ATOM    264  CE1 PHE A  39     -13.927 -20.869  45.621  1.00  0.75           C  
ATOM    265  HE1 PHE A  39     -14.575 -20.694  46.480  1.00  0.75           H  
ATOM    266  CE2 PHE A  39     -12.912 -22.392  44.031  1.00  0.75           C  
ATOM    267  HE2 PHE A  39     -12.779 -23.400  43.639  1.00  0.75           H  
ATOM    268  CZ  PHE A  39     -13.739 -22.170  45.139  1.00  0.75           C  
ATOM    269  HZ  PHE A  39     -14.236 -23.009  45.626  1.00  0.75           H  
ATOM    270  C   PHE A  39     -12.012 -16.669  42.120  1.00  0.75           C  
ATOM    271  O   PHE A  39     -12.078 -15.746  42.927  1.00  0.75           O  
ATOM    272  N   VAL A  40     -11.334 -16.525  40.952  1.00  0.76           N  
ATOM    273  HN  VAL A  40     -11.236 -17.392  40.333  1.00  0.76           H  
ATOM    274  CA  VAL A  40     -10.721 -15.275  40.465  1.00  0.76           C  
ATOM    275  HA  VAL A  40      -9.989 -14.942  41.201  1.00  0.76           H  
ATOM    276  CB  VAL A  40     -10.007 -15.442  39.110  1.00  0.76           C  
ATOM    277  HB  VAL A  40     -10.701 -15.926  38.423  1.00  0.76           H  
ATOM    278  CG1 VAL A  40      -9.570 -14.094  38.477  1.00  0.76           C  
ATOM    279 1HG1 VAL A  40      -9.074 -14.283  37.525  1.00  0.76           H  
ATOM    280 2HG1 VAL A  40      -8.882 -13.582  39.150  1.00  0.76           H  
ATOM    281 3HG1 VAL A  40     -10.447 -13.469  38.311  1.00  0.76           H  
ATOM    282  CG2 VAL A  40      -8.772 -16.348  39.252  1.00  0.76           C  
ATOM    283 1HG2 VAL A  40      -8.284 -16.452  38.283  1.00  0.76           H  
ATOM    284 2HG2 VAL A  40      -9.081 -17.330  39.610  1.00  0.76           H  
ATOM    285 3HG2 VAL A  40      -8.076 -15.905  39.964  1.00  0.76           H  
ATOM    286  C   VAL A  40     -11.743 -14.170  40.272  1.00  0.76           C  
ATOM    287  O   VAL A  40     -11.516 -13.000  40.591  1.00  0.76           O  
ATOM    288  N   TYR A  41     -12.913 -14.531  39.719  1.00  0.75           N  
ATOM    289  HN  TYR A  41     -13.050 -15.563  39.472  1.00  0.75           H  
ATOM    290  CA  TYR A  41     -13.999 -13.621  39.435  1.00  0.75           C  
ATOM    291  HA  TYR A  41     -13.577 -12.755  38.925  1.00  0.75           H  
ATOM    292  CB  TYR A  41     -14.973 -14.311  38.454  1.00  0.75           C  
ATOM    293  HB1 TYR A  41     -14.400 -14.728  37.626  1.00  0.75           H  
ATOM    294  HB2 TYR A  41     -15.491 -15.114  38.979  1.00  0.75           H  
ATOM    295  CG  TYR A  41     -15.994 -13.355  37.904  1.00  0.75           C  
ATOM    296  CD1 TYR A  41     -15.657 -12.429  36.907  1.00  0.75           C  
ATOM    297  HD1 TYR A  41     -14.621 -12.337  36.580  1.00  0.75           H  
ATOM    298  CE1 TYR A  41     -16.645 -11.620  36.328  1.00  0.75           C  
ATOM    299  HE1 TYR A  41     -16.383 -10.919  35.536  1.00  0.75           H  
ATOM    300  CD2 TYR A  41     -17.306 -13.375  38.397  1.00  0.75           C  
ATOM    301  HD2 TYR A  41     -17.562 -14.038  39.224  1.00  0.75           H  
ATOM    302  CE2 TYR A  41     -18.290 -12.552  37.838  1.00  0.75           C  
ATOM    303  HE2 TYR A  41     -19.305 -12.565  38.236  1.00  0.75           H  
ATOM    304  CZ  TYR A  41     -17.967 -11.715  36.770  1.00  0.75           C  
ATOM    305  OH  TYR A  41     -18.981 -10.966  36.148  1.00  0.75           O  
ATOM    306  HH  TYR A  41     -18.763  -9.942  36.233  1.00  0.75           H  
ATOM    307  C   TYR A  41     -14.714 -13.112  40.702  1.00  0.75           C  
ATOM    308  O   TYR A  41     -15.321 -12.045  40.679  1.00  0.75           O  
ATOM    309  N   SER A  42     -14.600 -13.829  41.848  1.00  0.78           N  
ATOM    310  HN  SER A  42     -14.034 -14.736  41.807  1.00  0.78           H  
ATOM    311  CA  SER A  42     -15.192 -13.458  43.141  1.00  0.78           C  
ATOM    312  HA  SER A  42     -16.273 -13.399  43.012  1.00  0.78           H  
ATOM    313  CB  SER A  42     -14.900 -14.445  44.308  1.00  0.78           C  
ATOM    314  HB1 SER A  42     -13.833 -14.410  44.527  1.00  0.78           H  
ATOM    315  HB2 SER A  42     -15.462 -14.117  45.183  1.00  0.78           H  
ATOM    316  OG  SER A  42     -15.257 -15.799  44.027  1.00  0.78           O  
ATOM    317  HG  SER A  42     -16.286 -15.855  43.824  1.00  0.78           H  
ATOM    318  C   SER A  42     -14.713 -12.129  43.720  1.00  0.78           C  
ATOM    319  O   SER A  42     -15.407 -11.491  44.497  1.00  0.78           O  
ATOM    320  N   LEU A  43     -13.455 -11.734  43.420  1.00  0.70           N  
ATOM    321  HN  LEU A  43     -12.898 -12.331  42.728  1.00  0.70           H  
ATOM    322  CA  LEU A  43     -12.802 -10.550  43.974  1.00  0.70           C  
ATOM    323  HA  LEU A  43     -12.732 -10.659  45.056  1.00  0.70           H  
ATOM    324  CB  LEU A  43     -11.377 -10.369  43.394  1.00  0.70           C  
ATOM    325  HB1 LEU A  43     -11.449 -10.425  42.308  1.00  0.70           H  
ATOM    326  HB2 LEU A  43     -11.021  -9.381  43.685  1.00  0.70           H  
ATOM    327  CG  LEU A  43     -10.337 -11.393  43.847  1.00  0.70           C  
ATOM    328  HG  LEU A  43     -10.593 -12.363  43.421  1.00  0.70           H  
ATOM    329  CD1 LEU A  43      -8.957 -10.971  43.316  1.00  0.70           C  
ATOM    330 1HD1 LEU A  43      -8.208 -11.696  43.634  1.00  0.70           H  
ATOM    331 2HD1 LEU A  43      -8.701  -9.987  43.710  1.00  0.70           H  
ATOM    332 3HD1 LEU A  43      -8.983 -10.930  42.227  1.00  0.70           H  
ATOM    333  CD2 LEU A  43     -10.301 -11.522  45.376  1.00  0.70           C  
ATOM    334 1HD2 LEU A  43      -9.550 -12.259  45.661  1.00  0.70           H  
ATOM    335 2HD2 LEU A  43     -11.279 -11.842  45.737  1.00  0.70           H  
ATOM    336 3HD2 LEU A  43     -10.049 -10.557  45.817  1.00  0.70           H  
ATOM    337  C   LEU A  43     -13.419  -9.206  43.656  1.00  0.70           C  
ATOM    338  O   LEU A  43     -13.403  -8.273  44.458  1.00  0.70           O  
ATOM    339  N   ARG A  44     -13.822  -9.050  42.394  1.00  0.72           N  
ATOM    340  HN  ARG A  44     -13.830  -9.911  41.759  1.00  0.72           H  
ATOM    341  CA  ARG A  44     -14.247  -7.794  41.834  1.00  0.72           C  
ATOM    342  HA  ARG A  44     -13.482  -7.054  42.068  1.00  0.72           H  
ATOM    343  CB  ARG A  44     -14.325  -7.911  40.301  1.00  0.72           C  
ATOM    344  HB1 ARG A  44     -14.842  -8.838  40.053  1.00  0.72           H  
ATOM    345  HB2 ARG A  44     -14.896  -7.064  39.921  1.00  0.72           H  
ATOM    346  CG  ARG A  44     -12.951  -7.921  39.607  1.00  0.72           C  
ATOM    347  HG1 ARG A  44     -12.435  -6.988  39.834  1.00  0.72           H  
ATOM    348  HG2 ARG A  44     -12.370  -8.761  39.988  1.00  0.72           H  
ATOM    349  CD  ARG A  44     -13.083  -8.058  38.088  1.00  0.72           C  
ATOM    350  HD1 ARG A  44     -13.993  -8.604  37.837  1.00  0.72           H  
ATOM    351  HD2 ARG A  44     -13.110  -7.073  37.622  1.00  0.72           H  
ATOM    352  NE  ARG A  44     -11.871  -8.823  37.618  1.00  0.72           N1+
ATOM    353  HE  ARG A  44     -11.141  -9.084  38.355  1.00  0.72           H  
ATOM    354  CZ  ARG A  44     -11.631  -9.203  36.358  1.00  0.72           C  
ATOM    355  NH1 ARG A  44     -12.408  -8.789  35.363  1.00  0.72           N  
ATOM    356 1HH1 ARG A  44     -13.237  -8.144  35.565  1.00  0.72           H  
ATOM    357 2HH1 ARG A  44     -12.204  -9.101  34.360  1.00  0.72           H  
ATOM    358  NH2 ARG A  44     -10.578  -9.973  36.084  1.00  0.72           N  
ATOM    359 1HH2 ARG A  44      -9.925 -10.287  36.872  1.00  0.72           H  
ATOM    360 2HH2 ARG A  44     -10.385 -10.277  35.076  1.00  0.72           H  
ATOM    361  C   ARG A  44     -15.568  -7.276  42.381  1.00  0.72           C  
ATOM    362  O   ARG A  44     -16.647  -7.699  41.981  1.00  0.72           O  
ATOM    363  N   LYS A  45     -15.499  -6.243  43.252  1.00  0.77           N  
ATOM    364  HN  LYS A  45     -14.527  -5.899  43.539  1.00  0.77           H  
ATOM    365  CA  LYS A  45     -16.650  -5.569  43.824  1.00  0.77           C  
ATOM    366  HA  LYS A  45     -17.368  -6.330  44.130  1.00  0.77           H  
ATOM    367  CB  LYS A  45     -16.225  -4.766  45.096  1.00  0.77           C  
ATOM    368  HB1 LYS A  45     -15.280  -4.269  44.878  1.00  0.77           H  
ATOM    369  HB2 LYS A  45     -16.993  -4.018  45.292  1.00  0.77           H  
ATOM    370  CG  LYS A  45     -16.037  -5.603  46.384  1.00  0.77           C  
ATOM    371  HG1 LYS A  45     -16.942  -6.185  46.559  1.00  0.77           H  
ATOM    372  HG2 LYS A  45     -15.192  -6.277  46.244  1.00  0.77           H  
ATOM    373  CD  LYS A  45     -15.767  -4.716  47.625  1.00  0.77           C  
ATOM    374  HD1 LYS A  45     -14.809  -4.216  47.481  1.00  0.77           H  
ATOM    375  HD2 LYS A  45     -16.560  -3.971  47.686  1.00  0.77           H  
ATOM    376  CE  LYS A  45     -15.715  -5.469  48.967  1.00  0.77           C  
ATOM    377  HE1 LYS A  45     -16.649  -6.012  49.110  1.00  0.77           H  
ATOM    378  HE2 LYS A  45     -14.884  -6.174  48.951  1.00  0.77           H  
ATOM    379  NZ  LYS A  45     -15.526  -4.514  50.092  1.00  0.77           N1+
ATOM    380  HZ1 LYS A  45     -15.492  -5.053  51.016  1.00  0.77           H  
ATOM    381  HZ2 LYS A  45     -16.341  -3.821  50.113  1.00  0.77           H  
ATOM    382  HZ3 LYS A  45     -14.608  -3.980  49.957  1.00  0.77           H  
ATOM    383  C   LYS A  45     -17.347  -4.632  42.820  1.00  0.77           C  
ATOM    384  O   LYS A  45     -18.245  -3.883  43.189  1.00  0.77           O  
ATOM    385  N   ASP A  46     -16.961  -4.710  41.519  1.00  0.82           N  
ATOM    386  HN  ASP A  46     -16.107  -5.318  41.307  1.00  0.82           H  
ATOM    387  CA  ASP A  46     -17.584  -4.058  40.398  1.00  0.82           C  
ATOM    388  HA  ASP A  46     -18.370  -3.415  40.795  1.00  0.82           H  
ATOM    389  CB  ASP A  46     -16.585  -3.139  39.614  1.00  0.82           C  
ATOM    390  HB1 ASP A  46     -17.176  -2.431  39.034  1.00  0.82           H  
ATOM    391  HB2 ASP A  46     -15.989  -2.599  40.350  1.00  0.82           H  
ATOM    392  CG  ASP A  46     -15.616  -3.827  38.652  1.00  0.82           C  
ATOM    393  OD1 ASP A  46     -15.418  -5.063  38.749  1.00  0.82           O  
ATOM    394  OD2 ASP A  46     -15.082  -3.112  37.763  1.00  0.82           O  
ATOM    395  C   ASP A  46     -18.258  -5.086  39.486  1.00  0.82           C  
ATOM    396  O   ASP A  46     -18.739  -4.761  38.406  1.00  0.82           O  
ATOM    397  N   ARG A  47     -18.348  -6.369  39.899  1.00  0.80           N  
ATOM    398  HN  ARG A  47     -17.885  -6.648  40.823  1.00  0.80           H  
ATOM    399  CA  ARG A  47     -19.048  -7.378  39.136  1.00  0.80           C  
ATOM    400  HA  ARG A  47     -19.551  -6.890  38.301  1.00  0.80           H  
ATOM    401  CB  ARG A  47     -18.066  -8.427  38.567  1.00  0.80           C  
ATOM    402  HB1 ARG A  47     -17.420  -8.770  39.375  1.00  0.80           H  
ATOM    403  HB2 ARG A  47     -18.643  -9.267  38.181  1.00  0.80           H  
ATOM    404  CG  ARG A  47     -17.176  -7.878  37.426  1.00  0.80           C  
ATOM    405  HG1 ARG A  47     -16.786  -6.908  37.736  1.00  0.80           H  
ATOM    406  HG2 ARG A  47     -16.349  -8.572  37.277  1.00  0.80           H  
ATOM    407  CD  ARG A  47     -17.897  -7.697  36.082  1.00  0.80           C  
ATOM    408  HD1 ARG A  47     -18.390  -8.628  35.804  1.00  0.80           H  
ATOM    409  HD2 ARG A  47     -18.640  -6.904  36.170  1.00  0.80           H  
ATOM    410  NE  ARG A  47     -16.885  -7.327  35.028  1.00  0.80           N1+
ATOM    411  HE  ARG A  47     -16.371  -8.122  34.528  1.00  0.80           H  
ATOM    412  CZ  ARG A  47     -16.585  -6.066  34.674  1.00  0.80           C  
ATOM    413  NH1 ARG A  47     -17.160  -5.009  35.230  1.00  0.80           N  
ATOM    414 1HH1 ARG A  47     -17.897  -5.141  35.995  1.00  0.80           H  
ATOM    415 2HH1 ARG A  47     -16.888  -4.024  34.914  1.00  0.80           H  
ATOM    416  NH2 ARG A  47     -15.672  -5.859  33.719  1.00  0.80           N  
ATOM    417 1HH2 ARG A  47     -15.192  -6.691  33.248  1.00  0.80           H  
ATOM    418 2HH2 ARG A  47     -15.422  -4.861  33.425  1.00  0.80           H  
ATOM    419  C   ARG A  47     -20.100  -8.013  40.023  1.00  0.80           C  
ATOM    420  O   ARG A  47     -19.872  -8.295  41.193  1.00  0.80           O  
ATOM    421  N   ALA A  48     -21.332  -8.190  39.493  1.00  0.85           N  
ATOM    422  HN  ALA A  48     -21.511  -7.870  38.488  1.00  0.85           H  
ATOM    423  CA  ALA A  48     -22.420  -8.798  40.237  1.00  0.85           C  
ATOM    424  HA  ALA A  48     -22.565  -8.206  41.141  1.00  0.85           H  
ATOM    425  CB  ALA A  48     -23.737  -8.738  39.432  1.00  0.85           C  
ATOM    426  HB1 ALA A  48     -24.538  -9.200  40.010  1.00  0.85           H  
ATOM    427  HB2 ALA A  48     -23.613  -9.274  38.491  1.00  0.85           H  
ATOM    428  HB3 ALA A  48     -23.991  -7.698  39.227  1.00  0.85           H  
ATOM    429  C   ALA A  48     -22.140 -10.240  40.677  1.00  0.85           C  
ATOM    430  O   ALA A  48     -21.484 -10.963  39.922  1.00  0.85           O  
ATOM    431  N   PRO A  49     -22.575 -10.695  41.868  1.00  0.88           N  
ATOM    432  CD  PRO A  49     -23.520  -9.998  42.744  1.00  0.88           C  
ATOM    433  HD1 PRO A  49     -24.540 -10.114  42.379  1.00  0.88           H  
ATOM    434  HD2 PRO A  49     -23.275  -8.938  42.808  1.00  0.88           H  
ATOM    435  CA  PRO A  49     -22.245 -12.014  42.397  1.00  0.88           C  
ATOM    436  HA  PRO A  49     -21.172 -12.067  42.584  1.00  0.88           H  
ATOM    437  CB  PRO A  49     -22.997 -12.113  43.736  1.00  0.88           C  
ATOM    438  HB1 PRO A  49     -23.900 -12.713  43.624  1.00  0.88           H  
ATOM    439  HB2 PRO A  49     -22.359 -12.556  44.501  1.00  0.88           H  
ATOM    440  CG  PRO A  49     -23.354 -10.673  44.104  1.00  0.88           C  
ATOM    441  HG1 PRO A  49     -24.281 -10.634  44.676  1.00  0.88           H  
ATOM    442  HG2 PRO A  49     -22.553 -10.206  44.677  1.00  0.88           H  
ATOM    443  C   PRO A  49     -22.646 -13.144  41.474  1.00  0.88           C  
ATOM    444  O   PRO A  49     -23.709 -13.062  40.861  1.00  0.88           O  
ATOM    445  N   LEU A  50     -21.851 -14.211  41.359  1.00  0.88           N  
ATOM    446  HN  LEU A  50     -21.014 -14.312  42.018  1.00  0.88           H  
ATOM    447  CA  LEU A  50     -22.094 -15.229  40.369  1.00  0.88           C  
ATOM    448  HA  LEU A  50     -22.947 -14.937  39.757  1.00  0.88           H  
ATOM    449  CB  LEU A  50     -20.840 -15.356  39.468  1.00  0.88           C  
ATOM    450  HB1 LEU A  50     -20.646 -14.378  39.028  1.00  0.88           H  
ATOM    451  HB2 LEU A  50     -20.001 -15.642  40.103  1.00  0.88           H  
ATOM    452  CG  LEU A  50     -20.930 -16.380  38.319  1.00  0.88           C  
ATOM    453  HG  LEU A  50     -21.210 -17.340  38.752  1.00  0.88           H  
ATOM    454  CD1 LEU A  50     -22.004 -16.001  37.290  1.00  0.88           C  
ATOM    455 1HD1 LEU A  50     -22.031 -16.751  36.499  1.00  0.88           H  
ATOM    456 2HD1 LEU A  50     -21.768 -15.028  36.859  1.00  0.88           H  
ATOM    457 3HD1 LEU A  50     -22.977 -15.955  37.780  1.00  0.88           H  
ATOM    458  CD2 LEU A  50     -19.570 -16.558  37.625  1.00  0.88           C  
ATOM    459 1HD2 LEU A  50     -19.665 -17.286  36.819  1.00  0.88           H  
ATOM    460 2HD2 LEU A  50     -18.836 -16.912  38.349  1.00  0.88           H  
ATOM    461 3HD2 LEU A  50     -19.243 -15.603  37.214  1.00  0.88           H  
ATOM    462  C   LEU A  50     -22.411 -16.530  41.078  1.00  0.88           C  
ATOM    463  O   LEU A  50     -21.744 -16.924  42.032  1.00  0.88           O  
ATOM    464  N   VAL A  51     -23.482 -17.229  40.659  1.00  0.89           N  
ATOM    465  HN  VAL A  51     -24.156 -16.764  39.970  1.00  0.89           H  
ATOM    466  CA  VAL A  51     -23.769 -18.588  41.098  1.00  0.89           C  
ATOM    467  HA  VAL A  51     -23.852 -18.572  42.185  1.00  0.89           H  
ATOM    468  CB  VAL A  51     -25.110 -19.031  40.544  1.00  0.89           C  
ATOM    469  HB  VAL A  51     -25.152 -18.749  39.492  1.00  0.89           H  
ATOM    470  CG1 VAL A  51     -25.408 -20.544  40.648  1.00  0.89           C  
ATOM    471 1HG1 VAL A  51     -26.390 -20.751  40.223  1.00  0.89           H  
ATOM    472 2HG1 VAL A  51     -25.394 -20.846  41.695  1.00  0.89           H  
ATOM    473 3HG1 VAL A  51     -24.650 -21.103  40.099  1.00  0.89           H  
ATOM    474  CG2 VAL A  51     -26.177 -18.234  41.292  1.00  0.89           C  
ATOM    475 1HG2 VAL A  51     -27.165 -18.517  40.928  1.00  0.89           H  
ATOM    476 2HG2 VAL A  51     -26.020 -17.169  41.123  1.00  0.89           H  
ATOM    477 3HG2 VAL A  51     -26.109 -18.446  42.359  1.00  0.89           H  
ATOM    478  C   VAL A  51     -22.699 -19.604  40.735  1.00  0.89           C  
ATOM    479  O   VAL A  51     -22.259 -19.696  39.591  1.00  0.89           O  
ATOM    480  N   PHE A  52     -22.289 -20.409  41.742  1.00  0.79           N  
ATOM    481  HN  PHE A  52     -22.675 -20.205  42.719  1.00  0.79           H  
ATOM    482  CA  PHE A  52     -21.373 -21.523  41.612  1.00  0.79           C  
ATOM    483  HA  PHE A  52     -20.473 -21.153  41.121  1.00  0.79           H  
ATOM    484  CB  PHE A  52     -20.961 -22.037  43.021  1.00  0.79           C  
ATOM    485  HB1 PHE A  52     -20.745 -21.182  43.661  1.00  0.79           H  
ATOM    486  HB2 PHE A  52     -21.786 -22.609  43.445  1.00  0.79           H  
ATOM    487  CG  PHE A  52     -19.741 -22.916  42.949  1.00  0.79           C  
ATOM    488  CD1 PHE A  52     -18.449 -22.369  42.998  1.00  0.79           C  
ATOM    489  HD1 PHE A  52     -18.321 -21.293  43.114  1.00  0.79           H  
ATOM    490  CD2 PHE A  52     -19.883 -24.297  42.756  1.00  0.79           C  
ATOM    491  HD2 PHE A  52     -20.879 -24.740  42.738  1.00  0.79           H  
ATOM    492  CE1 PHE A  52     -17.323 -23.196  42.899  1.00  0.79           C  
ATOM    493  HE1 PHE A  52     -16.324 -22.767  42.981  1.00  0.79           H  
ATOM    494  CE2 PHE A  52     -18.760 -25.110  42.587  1.00  0.79           C  
ATOM    495  HE2 PHE A  52     -18.886 -26.171  42.370  1.00  0.79           H  
ATOM    496  CZ  PHE A  52     -17.478 -24.570  42.695  1.00  0.79           C  
ATOM    497  HZ  PHE A  52     -16.603 -25.216  42.621  1.00  0.79           H  
ATOM    498  C   PHE A  52     -21.936 -22.657  40.749  1.00  0.79           C  
ATOM    499  O   PHE A  52     -23.135 -22.942  40.750  1.00  0.79           O  
ATOM    500  N   HIS A  53     -21.070 -23.356  40.000  1.00  0.78           N  
ATOM    501  HN  HIS A  53     -20.038 -23.077  40.034  1.00  0.78           H  
ATOM    502  CA  HIS A  53     -21.443 -24.457  39.154  1.00  0.78           C  
ATOM    503  HA  HIS A  53     -22.246 -25.025  39.624  1.00  0.78           H  
ATOM    504  CB  HIS A  53     -21.917 -23.925  37.783  1.00  0.78           C  
ATOM    505  HB1 HIS A  53     -22.186 -24.776  37.157  1.00  0.78           H  
ATOM    506  HB2 HIS A  53     -22.794 -23.298  37.941  1.00  0.78           H  
ATOM    507  CG  HIS A  53     -20.881 -23.118  37.065  1.00  0.78           C  
ATOM    508  CD2 HIS A  53     -20.567 -21.800  37.113  1.00  0.78           C  
ATOM    509  HD2 HIS A  53     -21.022 -21.038  37.746  1.00  0.78           H  
ATOM    510  ND1 HIS A  53     -20.081 -23.769  36.147  1.00  0.78           N  
ATOM    511  HD1 HIS A  53     -20.094 -24.809  35.896  1.00  0.78           H  
ATOM    512  CE1 HIS A  53     -19.301 -22.839  35.649  1.00  0.78           C  
ATOM    513  HE1 HIS A  53     -18.542 -23.021  34.888  1.00  0.78           H  
ATOM    514  NE2 HIS A  53     -19.553 -21.623  36.196  1.00  0.78           N  
ATOM    515  C   HIS A  53     -20.211 -25.334  39.013  1.00  0.78           C  
ATOM    516  O   HIS A  53     -19.094 -24.870  39.227  1.00  0.78           O  
ATOM    517  N   TRP A  54     -20.355 -26.633  38.693  1.00  0.76           N  
ATOM    518  HN  TRP A  54     -21.329 -27.012  38.465  1.00  0.76           H  
ATOM    519  CA  TRP A  54     -19.214 -27.531  38.651  1.00  0.76           C  
ATOM    520  HA  TRP A  54     -18.387 -27.072  39.192  1.00  0.76           H  
ATOM    521  CB  TRP A  54     -19.602 -28.853  39.363  1.00  0.76           C  
ATOM    522  HB1 TRP A  54     -20.500 -29.246  38.887  1.00  0.76           H  
ATOM    523  HB2 TRP A  54     -18.783 -29.562  39.237  1.00  0.76           H  
ATOM    524  CG  TRP A  54     -19.877 -28.704  40.845  1.00  0.76           C  
ATOM    525  CD2 TRP A  54     -18.855 -28.641  41.869  1.00  0.76           C  
ATOM    526  CE2 TRP A  54     -19.486 -28.471  43.084  1.00  0.76           C  
ATOM    527  CE3 TRP A  54     -17.462 -28.685  41.756  1.00  0.76           C  
ATOM    528  HE3 TRP A  54     -16.972 -28.836  40.794  1.00  0.76           H  
ATOM    529  CD1 TRP A  54     -21.060 -28.556  41.515  1.00  0.76           C  
ATOM    530  HD1 TRP A  54     -22.039 -28.552  41.037  1.00  0.76           H  
ATOM    531  NE1 TRP A  54     -20.857 -28.412  42.880  1.00  0.76           N  
ATOM    532  HE1 TRP A  54     -21.610 -28.281  43.629  1.00  0.76           H  
ATOM    533  CZ2 TRP A  54     -18.760 -28.331  44.275  1.00  0.76           C  
ATOM    534  HZ2 TRP A  54     -19.259 -28.212  45.237  1.00  0.76           H  
ATOM    535  CZ3 TRP A  54     -16.723 -28.525  42.941  1.00  0.76           C  
ATOM    536  HZ3 TRP A  54     -15.634 -28.537  42.897  1.00  0.76           H  
ATOM    537  CH2 TRP A  54     -17.356 -28.351  44.171  1.00  0.76           C  
ATOM    538  HH2 TRP A  54     -16.752 -28.228  45.070  1.00  0.76           H  
ATOM    539  C   TRP A  54     -18.754 -27.853  37.234  1.00  0.76           C  
ATOM    540  O   TRP A  54     -17.636 -28.307  37.016  1.00  0.76           O  
ATOM    541  N   VAL A  55     -19.602 -27.599  36.217  1.00  0.78           N  
ATOM    542  HN  VAL A  55     -20.509 -27.068  36.419  1.00  0.78           H  
ATOM    543  CA  VAL A  55     -19.325 -28.022  34.857  1.00  0.78           C  
ATOM    544  HA  VAL A  55     -18.543 -28.781  34.871  1.00  0.78           H  
ATOM    545  CB  VAL A  55     -20.554 -28.585  34.160  1.00  0.78           C  
ATOM    546  HB  VAL A  55     -21.270 -27.780  33.993  1.00  0.78           H  
ATOM    547  CG1 VAL A  55     -20.106 -29.152  32.797  1.00  0.78           C  
ATOM    548 1HG1 VAL A  55     -20.968 -29.564  32.273  1.00  0.78           H  
ATOM    549 2HG1 VAL A  55     -19.368 -29.938  32.955  1.00  0.78           H  
ATOM    550 3HG1 VAL A  55     -19.665 -28.355  32.199  1.00  0.78           H  
ATOM    551  CG2 VAL A  55     -21.226 -29.692  34.993  1.00  0.78           C  
ATOM    552 1HG2 VAL A  55     -22.100 -30.068  34.461  1.00  0.78           H  
ATOM    553 2HG2 VAL A  55     -21.535 -29.286  35.956  1.00  0.78           H  
ATOM    554 3HG2 VAL A  55     -20.520 -30.507  35.152  1.00  0.78           H  
ATOM    555  C   VAL A  55     -18.852 -26.829  34.023  1.00  0.78           C  
ATOM    556  O   VAL A  55     -19.694 -25.994  33.717  1.00  0.78           O  
ATOM    557  N   PRO A  56     -17.570 -26.696  33.603  1.00  0.78           N  
ATOM    558  CD  PRO A  56     -16.571 -27.758  33.690  1.00  0.78           C  
ATOM    559  HD1 PRO A  56     -16.837 -28.586  33.034  1.00  0.78           H  
ATOM    560  HD2 PRO A  56     -16.487 -28.119  34.715  1.00  0.78           H  
ATOM    561  CA  PRO A  56     -17.114 -25.621  32.711  1.00  0.78           C  
ATOM    562  HA  PRO A  56     -17.005 -24.702  33.287  1.00  0.78           H  
ATOM    563  CB  PRO A  56     -15.719 -26.077  32.215  1.00  0.78           C  
ATOM    564  HB1 PRO A  56     -15.792 -26.521  31.222  1.00  0.78           H  
ATOM    565  HB2 PRO A  56     -15.028 -25.235  32.187  1.00  0.78           H  
ATOM    566  CG  PRO A  56     -15.257 -27.119  33.238  1.00  0.78           C  
ATOM    567  HG1 PRO A  56     -14.600 -27.857  32.777  1.00  0.78           H  
ATOM    568  HG2 PRO A  56     -14.743 -26.646  34.075  1.00  0.78           H  
ATOM    569  C   PRO A  56     -18.033 -25.362  31.529  1.00  0.78           C  
ATOM    570  O   PRO A  56     -18.470 -26.330  30.901  1.00  0.78           O  
ATOM    571  N   TRP A  57     -18.373 -24.092  31.229  1.00  0.72           N  
ATOM    572  HN  TRP A  57     -17.991 -23.314  31.856  1.00  0.72           H  
ATOM    573  CA  TRP A  57     -19.224 -23.704  30.112  1.00  0.72           C  
ATOM    574  HA  TRP A  57     -19.116 -22.622  30.042  1.00  0.72           H  
ATOM    575  CB  TRP A  57     -18.733 -24.247  28.724  1.00  0.72           C  
ATOM    576  HB1 TRP A  57     -17.699 -23.924  28.601  1.00  0.72           H  
ATOM    577  HB2 TRP A  57     -18.771 -25.335  28.774  1.00  0.72           H  
ATOM    578  CG  TRP A  57     -19.485 -23.830  27.464  1.00  0.72           C  
ATOM    579  CD2 TRP A  57     -20.638 -24.530  26.949  1.00  0.72           C  
ATOM    580  CE2 TRP A  57     -21.089 -23.845  25.834  1.00  0.72           C  
ATOM    581  CE3 TRP A  57     -21.282 -25.672  27.414  1.00  0.72           C  
ATOM    582  HE3 TRP A  57     -20.893 -26.234  28.263  1.00  0.72           H  
ATOM    583  CD1 TRP A  57     -19.278 -22.796  26.593  1.00  0.72           C  
ATOM    584  HD1 TRP A  57     -18.455 -22.085  26.666  1.00  0.72           H  
ATOM    585  NE1 TRP A  57     -20.253 -22.770  25.604  1.00  0.72           N  
ATOM    586  HE1 TRP A  57     -20.340 -22.053  24.814  1.00  0.72           H  
ATOM    587  CZ2 TRP A  57     -22.231 -24.256  25.142  1.00  0.72           C  
ATOM    588  HZ2 TRP A  57     -22.576 -23.727  24.254  1.00  0.72           H  
ATOM    589  CZ3 TRP A  57     -22.449 -26.073  26.751  1.00  0.72           C  
ATOM    590  HZ3 TRP A  57     -22.999 -26.942  27.113  1.00  0.72           H  
ATOM    591  CH2 TRP A  57     -22.918 -25.380  25.637  1.00  0.72           C  
ATOM    592  HH2 TRP A  57     -23.830 -25.713  25.142  1.00  0.72           H  
ATOM    593  C   TRP A  57     -20.705 -23.931  30.402  1.00  0.72           C  
ATOM    594  O   TRP A  57     -21.485 -22.989  30.369  1.00  0.72           O  
ATOM    595  N   VAL A  58     -21.110 -25.176  30.756  1.00  0.78           N  
ATOM    596  HN  VAL A  58     -20.345 -25.906  30.920  1.00  0.78           H  
ATOM    597  CA  VAL A  58     -22.492 -25.614  30.934  1.00  0.78           C  
ATOM    598  HA  VAL A  58     -23.016 -25.476  29.988  1.00  0.78           H  
ATOM    599  CB  VAL A  58     -22.550 -27.098  31.297  1.00  0.78           C  
ATOM    600  HB  VAL A  58     -21.951 -27.259  32.193  1.00  0.78           H  
ATOM    601  CG1 VAL A  58     -23.991 -27.578  31.577  1.00  0.78           C  
ATOM    602 1HG1 VAL A  58     -23.979 -28.638  31.830  1.00  0.78           H  
ATOM    603 2HG1 VAL A  58     -24.605 -27.424  30.689  1.00  0.78           H  
ATOM    604 3HG1 VAL A  58     -24.408 -27.011  32.409  1.00  0.78           H  
ATOM    605  CG2 VAL A  58     -21.936 -27.918  30.143  1.00  0.78           C  
ATOM    606 1HG2 VAL A  58     -21.972 -28.979  30.391  1.00  0.78           H  
ATOM    607 2HG2 VAL A  58     -20.900 -27.615  29.993  1.00  0.78           H  
ATOM    608 3HG2 VAL A  58     -22.502 -27.740  29.229  1.00  0.78           H  
ATOM    609  C   VAL A  58     -23.192 -24.778  31.986  1.00  0.78           C  
ATOM    610  O   VAL A  58     -24.285 -24.259  31.772  1.00  0.78           O  
ATOM    611  N   GLY A  59     -22.504 -24.537  33.121  1.00  0.85           N  
ATOM    612  HN  GLY A  59     -21.528 -24.962  33.228  1.00  0.85           H  
ATOM    613  CA  GLY A  59     -23.029 -23.728  34.200  1.00  0.85           C  
ATOM    614  HA1 GLY A  59     -22.241 -23.618  34.945  1.00  0.85           H  
ATOM    615  HA2 GLY A  59     -23.280 -22.750  33.788  1.00  0.85           H  
ATOM    616  C   GLY A  59     -24.238 -24.249  34.896  1.00  0.85           C  
ATOM    617  O   GLY A  59     -24.423 -25.442  35.140  1.00  0.85           O  
ATOM    618  N   SER A  60     -25.127 -23.316  35.241  1.00  0.83           N  
ATOM    619  HN  SER A  60     -24.945 -22.308  34.932  1.00  0.83           H  
ATOM    620  CA  SER A  60     -26.319 -23.587  36.006  1.00  0.83           C  
ATOM    621  HA  SER A  60     -26.131 -24.479  36.604  1.00  0.83           H  
ATOM    622  CB  SER A  60     -26.695 -22.439  36.980  1.00  0.83           C  
ATOM    623  HB1 SER A  60     -27.372 -21.753  36.471  1.00  0.83           H  
ATOM    624  HB2 SER A  60     -27.194 -22.865  37.850  1.00  0.83           H  
ATOM    625  OG  SER A  60     -25.544 -21.713  37.417  1.00  0.83           O  
ATOM    626  HG  SER A  60     -24.887 -22.364  37.914  1.00  0.83           H  
ATOM    627  C   SER A  60     -27.501 -23.882  35.099  1.00  0.83           C  
ATOM    628  O   SER A  60     -28.646 -23.858  35.548  1.00  0.83           O  
ATOM    629  N   ALA A  61     -27.243 -24.225  33.805  1.00  0.80           N  
ATOM    630  HN  ALA A  61     -26.213 -24.235  33.514  1.00  0.80           H  
ATOM    631  CA  ALA A  61     -28.209 -24.580  32.773  1.00  0.80           C  
ATOM    632  HA  ALA A  61     -28.821 -23.700  32.575  1.00  0.80           H  
ATOM    633  CB  ALA A  61     -27.477 -24.952  31.457  1.00  0.80           C  
ATOM    634  HB1 ALA A  61     -28.210 -25.215  30.695  1.00  0.80           H  
ATOM    635  HB2 ALA A  61     -26.818 -25.802  31.635  1.00  0.80           H  
ATOM    636  HB3 ALA A  61     -26.888 -24.101  31.115  1.00  0.80           H  
ATOM    637  C   ALA A  61     -29.145 -25.707  33.223  1.00  0.80           C  
ATOM    638  O   ALA A  61     -30.324 -25.714  32.897  1.00  0.80           O  
ATOM    639  N   VAL A  62     -28.601 -26.642  34.049  1.00  0.76           N  
ATOM    640  HN  VAL A  62     -27.539 -26.615  34.175  1.00  0.76           H  
ATOM    641  CA  VAL A  62     -29.325 -27.679  34.780  1.00  0.76           C  
ATOM    642  HA  VAL A  62     -29.763 -28.363  34.053  1.00  0.76           H  
ATOM    643  CB  VAL A  62     -28.365 -28.481  35.675  1.00  0.76           C  
ATOM    644  HB  VAL A  62     -27.870 -27.791  36.358  1.00  0.76           H  
ATOM    645  CG1 VAL A  62     -29.121 -29.546  36.511  1.00  0.76           C  
ATOM    646 1HG1 VAL A  62     -28.411 -30.093  37.131  1.00  0.76           H  
ATOM    647 2HG1 VAL A  62     -29.629 -30.241  35.842  1.00  0.76           H  
ATOM    648 3HG1 VAL A  62     -29.856 -29.054  37.149  1.00  0.76           H  
ATOM    649  CG2 VAL A  62     -27.292 -29.157  34.798  1.00  0.76           C  
ATOM    650 1HG2 VAL A  62     -26.611 -29.726  35.431  1.00  0.76           H  
ATOM    651 2HG2 VAL A  62     -26.732 -28.395  34.255  1.00  0.76           H  
ATOM    652 3HG2 VAL A  62     -27.773 -29.829  34.087  1.00  0.76           H  
ATOM    653  C   VAL A  62     -30.446 -27.148  35.666  1.00  0.76           C  
ATOM    654  O   VAL A  62     -31.623 -27.349  35.399  1.00  0.76           O  
ATOM    655  N   VAL A  63     -30.091 -26.443  36.761  1.00  0.79           N  
ATOM    656  HN  VAL A  63     -29.063 -26.166  36.867  1.00  0.79           H  
ATOM    657  CA  VAL A  63     -31.018 -26.036  37.807  1.00  0.79           C  
ATOM    658  HA  VAL A  63     -31.602 -26.916  38.078  1.00  0.79           H  
ATOM    659  CB  VAL A  63     -30.282 -25.579  39.069  1.00  0.79           C  
ATOM    660  HB  VAL A  63     -29.846 -24.595  38.897  1.00  0.79           H  
ATOM    661  CG1 VAL A  63     -31.286 -25.497  40.236  1.00  0.79           C  
ATOM    662 1HG1 VAL A  63     -30.769 -25.172  41.139  1.00  0.79           H  
ATOM    663 2HG1 VAL A  63     -31.729 -26.479  40.405  1.00  0.79           H  
ATOM    664 3HG1 VAL A  63     -32.072 -24.782  39.991  1.00  0.79           H  
ATOM    665  CG2 VAL A  63     -29.166 -26.573  39.469  1.00  0.79           C  
ATOM    666 1HG2 VAL A  63     -28.666 -26.215  40.369  1.00  0.79           H  
ATOM    667 2HG2 VAL A  63     -28.442 -26.652  38.658  1.00  0.79           H  
ATOM    668 3HG2 VAL A  63     -29.603 -27.553  39.662  1.00  0.79           H  
ATOM    669  C   VAL A  63     -32.002 -24.978  37.318  1.00  0.79           C  
ATOM    670  O   VAL A  63     -33.204 -25.045  37.563  1.00  0.79           O  
ATOM    671  N   TYR A  64     -31.483 -23.995  36.547  1.00  0.79           N  
ATOM    672  HN  TYR A  64     -30.421 -23.973  36.417  1.00  0.79           H  
ATOM    673  CA  TYR A  64     -32.263 -22.971  35.886  1.00  0.79           C  
ATOM    674  HA  TYR A  64     -32.850 -22.464  36.652  1.00  0.79           H  
ATOM    675  CB  TYR A  64     -31.265 -21.932  35.302  1.00  0.79           C  
ATOM    676  HB1 TYR A  64     -30.814 -21.384  36.130  1.00  0.79           H  
ATOM    677  HB2 TYR A  64     -30.489 -22.469  34.756  1.00  0.79           H  
ATOM    678  CG  TYR A  64     -31.903 -20.944  34.371  1.00  0.79           C  
ATOM    679  CD1 TYR A  64     -32.810 -19.952  34.779  1.00  0.79           C  
ATOM    680  HD1 TYR A  64     -33.059 -19.844  35.835  1.00  0.79           H  
ATOM    681  CE1 TYR A  64     -33.398 -19.098  33.829  1.00  0.79           C  
ATOM    682  HE1 TYR A  64     -34.088 -18.315  34.142  1.00  0.79           H  
ATOM    683  CD2 TYR A  64     -31.628 -21.097  33.011  1.00  0.79           C  
ATOM    684  HD2 TYR A  64     -30.935 -21.873  32.687  1.00  0.79           H  
ATOM    685  CE2 TYR A  64     -32.224 -20.275  32.067  1.00  0.79           C  
ATOM    686  HE2 TYR A  64     -32.016 -20.421  31.007  1.00  0.79           H  
ATOM    687  CZ  TYR A  64     -33.084 -19.268  32.472  1.00  0.79           C  
ATOM    688  OH  TYR A  64     -33.600 -18.480  31.436  1.00  0.79           O  
ATOM    689  HH  TYR A  64     -34.647 -18.562  31.422  1.00  0.79           H  
ATOM    690  C   TYR A  64     -33.248 -23.534  34.850  1.00  0.79           C  
ATOM    691  O   TYR A  64     -34.417 -23.178  34.872  1.00  0.79           O  
ATOM    692  N   GLY A  65     -32.855 -24.469  33.946  1.00  0.82           N  
ATOM    693  HN  GLY A  65     -31.888 -24.917  34.044  1.00  0.82           H  
ATOM    694  CA  GLY A  65     -33.727 -24.879  32.838  1.00  0.82           C  
ATOM    695  HA1 GLY A  65     -34.179 -23.981  32.416  1.00  0.82           H  
ATOM    696  HA2 GLY A  65     -33.107 -25.363  32.083  1.00  0.82           H  
ATOM    697  C   GLY A  65     -34.841 -25.833  33.208  1.00  0.82           C  
ATOM    698  O   GLY A  65     -35.644 -26.220  32.371  1.00  0.82           O  
ATOM    699  N   MET A  66     -34.884 -26.229  34.496  1.00  0.77           N  
ATOM    700  HN  MET A  66     -34.175 -25.794  35.168  1.00  0.77           H  
ATOM    701  CA  MET A  66     -35.814 -27.197  35.043  1.00  0.77           C  
ATOM    702  HA  MET A  66     -36.370 -27.648  34.221  1.00  0.77           H  
ATOM    703  CB  MET A  66     -35.029 -28.309  35.776  1.00  0.77           C  
ATOM    704  HB1 MET A  66     -34.371 -27.846  36.511  1.00  0.77           H  
ATOM    705  HB2 MET A  66     -35.739 -28.962  36.283  1.00  0.77           H  
ATOM    706  CG  MET A  66     -34.175 -29.160  34.816  1.00  0.77           C  
ATOM    707  HG1 MET A  66     -33.417 -28.510  34.379  1.00  0.77           H  
ATOM    708  HG2 MET A  66     -33.690 -29.940  35.404  1.00  0.77           H  
ATOM    709  SD  MET A  66     -35.069 -29.967  33.451  1.00  0.77           S  
ATOM    710  CE  MET A  66     -36.066 -31.079  34.473  1.00  0.77           C  
ATOM    711  HE1 MET A  66     -36.707 -31.685  33.833  1.00  0.77           H  
ATOM    712  HE2 MET A  66     -36.684 -30.492  35.153  1.00  0.77           H  
ATOM    713  HE3 MET A  66     -35.409 -31.730  35.050  1.00  0.77           H  
ATOM    714  C   MET A  66     -36.804 -26.605  36.030  1.00  0.77           C  
ATOM    715  O   MET A  66     -37.989 -26.920  35.965  1.00  0.77           O  
ATOM    716  N   GLN A  67     -36.391 -25.726  36.969  1.00  0.80           N  
ATOM    717  HN  GLN A  67     -35.344 -25.555  37.111  1.00  0.80           H  
ATOM    718  CA  GLN A  67     -37.359 -25.008  37.792  1.00  0.80           C  
ATOM    719  HA  GLN A  67     -38.272 -24.887  37.210  1.00  0.80           H  
ATOM    720  CB  GLN A  67     -37.731 -25.736  39.132  1.00  0.80           C  
ATOM    721  HB1 GLN A  67     -36.799 -26.019  39.620  1.00  0.80           H  
ATOM    722  HB2 GLN A  67     -38.266 -25.020  39.756  1.00  0.80           H  
ATOM    723  CG  GLN A  67     -38.614 -27.018  39.028  1.00  0.80           C  
ATOM    724  HG1 GLN A  67     -38.227 -27.642  38.222  1.00  0.80           H  
ATOM    725  HG2 GLN A  67     -38.550 -27.561  39.971  1.00  0.80           H  
ATOM    726  CD  GLN A  67     -40.091 -26.708  38.741  1.00  0.80           C  
ATOM    727  OE1 GLN A  67     -40.684 -25.807  39.327  1.00  0.80           O  
ATOM    728  NE2 GLN A  67     -40.732 -27.471  37.823  1.00  0.80           N  
ATOM    729 1HE2 GLN A  67     -40.209 -28.260  37.324  1.00  0.80           H  
ATOM    730 2HE2 GLN A  67     -41.761 -27.285  37.597  1.00  0.80           H  
ATOM    731  C   GLN A  67     -36.800 -23.608  38.094  1.00  0.80           C  
ATOM    732  O   GLN A  67     -36.090 -23.445  39.090  1.00  0.80           O  
ATOM    733  N   PRO A  68     -37.060 -22.540  37.320  1.00  0.86           N  
ATOM    734  CD  PRO A  68     -38.009 -22.494  36.208  1.00  0.86           C  
ATOM    735  HD1 PRO A  68     -39.031 -22.558  36.581  1.00  0.86           H  
ATOM    736  HD2 PRO A  68     -37.822 -23.316  35.517  1.00  0.86           H  
ATOM    737  CA  PRO A  68     -36.163 -21.396  37.303  1.00  0.86           C  
ATOM    738  HA  PRO A  68     -35.131 -21.725  37.421  1.00  0.86           H  
ATOM    739  CB  PRO A  68     -36.362 -20.757  35.921  1.00  0.86           C  
ATOM    740  HB1 PRO A  68     -36.265 -19.673  35.982  1.00  0.86           H  
ATOM    741  HB2 PRO A  68     -35.634 -21.148  35.210  1.00  0.86           H  
ATOM    742  CG  PRO A  68     -37.781 -21.147  35.507  1.00  0.86           C  
ATOM    743  HG1 PRO A  68     -38.503 -20.405  35.848  1.00  0.86           H  
ATOM    744  HG2 PRO A  68     -37.854 -21.255  34.425  1.00  0.86           H  
ATOM    745  C   PRO A  68     -36.543 -20.453  38.424  1.00  0.86           C  
ATOM    746  O   PRO A  68     -35.686 -19.746  38.938  1.00  0.86           O  
ATOM    747  N   TYR A  69     -37.827 -20.422  38.829  1.00  0.82           N  
ATOM    748  HN  TYR A  69     -38.524 -21.047  38.311  1.00  0.82           H  
ATOM    749  CA  TYR A  69     -38.338 -19.604  39.917  1.00  0.82           C  
ATOM    750  HA  TYR A  69     -37.983 -18.588  39.746  1.00  0.82           H  
ATOM    751  CB  TYR A  69     -39.892 -19.549  39.924  1.00  0.82           C  
ATOM    752  HB1 TYR A  69     -40.285 -20.559  40.043  1.00  0.82           H  
ATOM    753  HB2 TYR A  69     -40.225 -18.929  40.756  1.00  0.82           H  
ATOM    754  CG  TYR A  69     -40.409 -18.964  38.632  1.00  0.82           C  
ATOM    755  CD1 TYR A  69     -39.973 -17.708  38.181  1.00  0.82           C  
ATOM    756  HD1 TYR A  69     -39.257 -17.141  38.776  1.00  0.82           H  
ATOM    757  CE1 TYR A  69     -40.446 -17.174  36.976  1.00  0.82           C  
ATOM    758  HE1 TYR A  69     -40.046 -16.230  36.605  1.00  0.82           H  
ATOM    759  CD2 TYR A  69     -41.356 -19.657  37.862  1.00  0.82           C  
ATOM    760  HD2 TYR A  69     -41.690 -20.644  38.181  1.00  0.82           H  
ATOM    761  CE2 TYR A  69     -41.878 -19.095  36.688  1.00  0.82           C  
ATOM    762  HE2 TYR A  69     -42.636 -19.632  36.117  1.00  0.82           H  
ATOM    763  CZ  TYR A  69     -41.427 -17.847  36.250  1.00  0.82           C  
ATOM    764  OH  TYR A  69     -41.990 -17.237  35.113  1.00  0.82           O  
ATOM    765  HH  TYR A  69     -42.449 -16.334  35.391  1.00  0.82           H  
ATOM    766  C   TYR A  69     -37.787 -20.048  41.265  1.00  0.82           C  
ATOM    767  O   TYR A  69     -37.345 -19.238  42.069  1.00  0.82           O  
ATOM    768  N   GLN A  70     -37.729 -21.382  41.493  1.00  0.82           N  
ATOM    769  HN  GLN A  70     -38.226 -22.035  40.807  1.00  0.82           H  
ATOM    770  CA  GLN A  70     -37.027 -21.974  42.621  1.00  0.82           C  
ATOM    771  HA  GLN A  70     -37.420 -21.535  43.538  1.00  0.82           H  
ATOM    772  CB  GLN A  70     -37.199 -23.511  42.704  1.00  0.82           C  
ATOM    773  HB1 GLN A  70     -38.261 -23.733  42.809  1.00  0.82           H  
ATOM    774  HB2 GLN A  70     -36.826 -23.949  41.778  1.00  0.82           H  
ATOM    775  CG  GLN A  70     -36.441 -24.165  43.896  1.00  0.82           C  
ATOM    776  HG1 GLN A  70     -36.484 -25.249  43.793  1.00  0.82           H  
ATOM    777  HG2 GLN A  70     -35.401 -23.839  43.878  1.00  0.82           H  
ATOM    778  CD  GLN A  70     -37.068 -23.764  45.235  1.00  0.82           C  
ATOM    779  OE1 GLN A  70     -38.221 -24.113  45.477  1.00  0.82           O  
ATOM    780  NE2 GLN A  70     -36.338 -23.040  46.117  1.00  0.82           N  
ATOM    781 1HE2 GLN A  70     -35.336 -22.755  45.875  1.00  0.82           H  
ATOM    782 2HE2 GLN A  70     -36.764 -22.753  47.056  1.00  0.82           H  
ATOM    783  C   GLN A  70     -35.531 -21.714  42.569  1.00  0.82           C  
ATOM    784  O   GLN A  70     -34.913 -21.431  43.588  1.00  0.82           O  
ATOM    785  N   PHE A  71     -34.902 -21.801  41.378  1.00  0.86           N  
ATOM    786  HN  PHE A  71     -35.446 -22.197  40.546  1.00  0.86           H  
ATOM    787  CA  PHE A  71     -33.525 -21.386  41.165  1.00  0.86           C  
ATOM    788  HA  PHE A  71     -32.892 -21.991  41.815  1.00  0.86           H  
ATOM    789  CB  PHE A  71     -33.095 -21.661  39.698  1.00  0.86           C  
ATOM    790  HB1 PHE A  71     -33.144 -22.735  39.520  1.00  0.86           H  
ATOM    791  HB2 PHE A  71     -33.792 -21.150  39.033  1.00  0.86           H  
ATOM    792  CG  PHE A  71     -31.699 -21.189  39.379  1.00  0.86           C  
ATOM    793  CD1 PHE A  71     -30.581 -21.939  39.760  1.00  0.86           C  
ATOM    794  HD1 PHE A  71     -30.721 -22.828  40.375  1.00  0.86           H  
ATOM    795  CD2 PHE A  71     -31.477 -19.980  38.705  1.00  0.86           C  
ATOM    796  HD2 PHE A  71     -32.326 -19.356  38.426  1.00  0.86           H  
ATOM    797  CE1 PHE A  71     -29.289 -21.576  39.371  1.00  0.86           C  
ATOM    798  HE1 PHE A  71     -28.441 -22.219  39.607  1.00  0.86           H  
ATOM    799  CE2 PHE A  71     -30.184 -19.564  38.386  1.00  0.86           C  
ATOM    800  HE2 PHE A  71     -30.025 -18.597  37.908  1.00  0.86           H  
ATOM    801  CZ  PHE A  71     -29.097 -20.384  38.678  1.00  0.86           C  
ATOM    802  HZ  PHE A  71     -28.095 -20.092  38.364  1.00  0.86           H  
ATOM    803  C   PHE A  71     -33.288 -19.912  41.523  1.00  0.86           C  
ATOM    804  O   PHE A  71     -32.370 -19.607  42.268  1.00  0.86           O  
ATOM    805  N   PHE A  72     -34.148 -18.976  41.060  1.00  0.90           N  
ATOM    806  HN  PHE A  72     -34.914 -19.294  40.384  1.00  0.90           H  
ATOM    807  CA  PHE A  72     -34.103 -17.567  41.417  1.00  0.90           C  
ATOM    808  HA  PHE A  72     -33.135 -17.179  41.098  1.00  0.90           H  
ATOM    809  CB  PHE A  72     -35.202 -16.754  40.669  1.00  0.90           C  
ATOM    810  HB1 PHE A  72     -36.158 -17.253  40.828  1.00  0.90           H  
ATOM    811  HB2 PHE A  72     -35.237 -15.755  41.104  1.00  0.90           H  
ATOM    812  CG  PHE A  72     -34.992 -16.608  39.174  1.00  0.90           C  
ATOM    813  CD1 PHE A  72     -33.745 -16.708  38.525  1.00  0.90           C  
ATOM    814  HD1 PHE A  72     -32.847 -16.897  39.113  1.00  0.90           H  
ATOM    815  CD2 PHE A  72     -36.125 -16.353  38.385  1.00  0.90           C  
ATOM    816  HD2 PHE A  72     -37.098 -16.247  38.866  1.00  0.90           H  
ATOM    817  CE1 PHE A  72     -33.643 -16.568  37.132  1.00  0.90           C  
ATOM    818  HE1 PHE A  72     -32.671 -16.647  36.645  1.00  0.90           H  
ATOM    819  CE2 PHE A  72     -36.031 -16.232  36.995  1.00  0.90           C  
ATOM    820  HE2 PHE A  72     -36.929 -16.063  36.401  1.00  0.90           H  
ATOM    821  CZ  PHE A  72     -34.790 -16.327  36.369  1.00  0.90           C  
ATOM    822  HZ  PHE A  72     -34.713 -16.214  35.288  1.00  0.90           H  
ATOM    823  C   PHE A  72     -34.216 -17.335  42.918  1.00  0.90           C  
ATOM    824  O   PHE A  72     -33.457 -16.555  43.480  1.00  0.90           O  
ATOM    825  N   GLU A  73     -35.119 -18.044  43.621  1.00  0.86           N  
ATOM    826  HN  GLU A  73     -35.802 -18.682  43.100  1.00  0.86           H  
ATOM    827  CA  GLU A  73     -35.188 -17.963  45.071  1.00  0.86           C  
ATOM    828  HA  GLU A  73     -35.225 -16.904  45.326  1.00  0.86           H  
ATOM    829  CB  GLU A  73     -36.477 -18.595  45.612  1.00  0.86           C  
ATOM    830  HB1 GLU A  73     -37.302 -18.337  44.947  1.00  0.86           H  
ATOM    831  HB2 GLU A  73     -36.355 -19.678  45.636  1.00  0.86           H  
ATOM    832  CG  GLU A  73     -36.810 -18.098  47.037  1.00  0.86           C  
ATOM    833  HG1 GLU A  73     -37.707 -18.608  47.389  1.00  0.86           H  
ATOM    834  HG2 GLU A  73     -35.975 -18.332  47.697  1.00  0.86           H  
ATOM    835  CD  GLU A  73     -37.055 -16.591  47.062  1.00  0.86           C  
ATOM    836  OE1 GLU A  73     -38.154 -16.164  46.637  1.00  0.86           O  
ATOM    837  OE2 GLU A  73     -36.139 -15.827  47.484  1.00  0.86           O  
ATOM    838  C   GLU A  73     -33.973 -18.551  45.793  1.00  0.86           C  
ATOM    839  O   GLU A  73     -33.396 -17.953  46.697  1.00  0.86           O  
ATOM    840  N   SER A  74     -33.486 -19.714  45.318  1.00  0.83           N  
ATOM    841  HN  SER A  74     -34.072 -20.202  44.567  1.00  0.83           H  
ATOM    842  CA  SER A  74     -32.248 -20.385  45.712  1.00  0.83           C  
ATOM    843  HA  SER A  74     -32.282 -20.566  46.786  1.00  0.83           H  
ATOM    844  CB  SER A  74     -32.090 -21.753  44.987  1.00  0.83           C  
ATOM    845  HB1 SER A  74     -32.343 -21.621  43.935  1.00  0.83           H  
ATOM    846  HB2 SER A  74     -31.052 -22.075  45.074  1.00  0.83           H  
ATOM    847  OG  SER A  74     -32.931 -22.771  45.534  1.00  0.83           O  
ATOM    848  HG  SER A  74     -32.693 -22.916  46.546  1.00  0.83           H  
ATOM    849  C   SER A  74     -30.970 -19.611  45.393  1.00  0.83           C  
ATOM    850  O   SER A  74     -29.871 -20.088  45.698  1.00  0.83           O  
ATOM    851  N   CYS A  75     -31.093 -18.415  44.783  1.00  0.89           N  
ATOM    852  HN  CYS A  75     -32.065 -18.175  44.405  1.00  0.89           H  
ATOM    853  CA  CYS A  75     -30.065 -17.420  44.581  1.00  0.89           C  
ATOM    854  HA  CYS A  75     -29.119 -17.809  44.958  1.00  0.89           H  
ATOM    855  CB  CYS A  75     -29.913 -17.111  43.077  1.00  0.89           C  
ATOM    856  HB1 CYS A  75     -30.874 -16.783  42.681  1.00  0.89           H  
ATOM    857  HB2 CYS A  75     -29.177 -16.318  42.948  1.00  0.89           H  
ATOM    858  SG  CYS A  75     -29.369 -18.576  42.169  1.00  0.89           S  
ATOM    859  HG  CYS A  75     -28.185 -18.984  42.646  1.00  0.89           H  
ATOM    860  C   CYS A  75     -30.399 -16.129  45.322  1.00  0.89           C  
ATOM    861  O   CYS A  75     -29.501 -15.451  45.799  1.00  0.89           O  
ATOM    862  N   ARG A  76     -31.678 -15.750  45.506  1.00  0.87           N  
ATOM    863  HN  ARG A  76     -32.456 -16.351  45.083  1.00  0.87           H  
ATOM    864  CA  ARG A  76     -32.047 -14.559  46.255  1.00  0.87           C  
ATOM    865  HA  ARG A  76     -31.359 -13.771  45.949  1.00  0.87           H  
ATOM    866  CB  ARG A  76     -33.458 -14.075  45.902  1.00  0.87           C  
ATOM    867  HB1 ARG A  76     -33.471 -13.799  44.847  1.00  0.87           H  
ATOM    868  HB2 ARG A  76     -34.154 -14.897  46.072  1.00  0.87           H  
ATOM    869  CG  ARG A  76     -33.932 -12.865  46.722  1.00  0.87           C  
ATOM    870  HG1 ARG A  76     -34.055 -13.162  47.763  1.00  0.87           H  
ATOM    871  HG2 ARG A  76     -33.187 -12.072  46.656  1.00  0.87           H  
ATOM    872  CD  ARG A  76     -35.254 -12.355  46.189  1.00  0.87           C  
ATOM    873  HD1 ARG A  76     -35.082 -11.708  45.329  1.00  0.87           H  
ATOM    874  HD2 ARG A  76     -35.883 -13.195  45.893  1.00  0.87           H  
ATOM    875  NE  ARG A  76     -35.920 -11.582  47.281  1.00  0.87           N1+
ATOM    876  HE  ARG A  76     -35.849 -10.515  47.262  1.00  0.87           H  
ATOM    877  CZ  ARG A  76     -36.602 -12.156  48.284  1.00  0.87           C  
ATOM    878  NH1 ARG A  76     -36.789 -13.460  48.414  1.00  0.87           N  
ATOM    879 1HH1 ARG A  76     -36.383 -14.134  47.689  1.00  0.87           H  
ATOM    880 2HH1 ARG A  76     -37.346 -13.840  49.245  1.00  0.87           H  
ATOM    881  NH2 ARG A  76     -37.115 -11.385  49.247  1.00  0.87           N  
ATOM    882 1HH2 ARG A  76     -36.980 -10.324  49.212  1.00  0.87           H  
ATOM    883 2HH2 ARG A  76     -37.661 -11.828  50.053  1.00  0.87           H  
ATOM    884  C   ARG A  76     -31.913 -14.696  47.760  1.00  0.87           C  
ATOM    885  O   ARG A  76     -31.428 -13.783  48.430  1.00  0.87           O  
ATOM    886  N   GLU A  77     -32.272 -15.867  48.329  1.00  0.86           N  
ATOM    887  HN  GLU A  77     -32.770 -16.588  47.715  1.00  0.86           H  
ATOM    888  CA  GLU A  77     -32.028 -16.214  49.720  1.00  0.86           C  
ATOM    889  HA  GLU A  77     -32.577 -15.513  50.349  1.00  0.86           H  
ATOM    890  CB  GLU A  77     -32.545 -17.639  50.017  1.00  0.86           C  
ATOM    891  HB1 GLU A  77     -32.156 -18.309  49.250  1.00  0.86           H  
ATOM    892  HB2 GLU A  77     -32.164 -17.943  50.992  1.00  0.86           H  
ATOM    893  CG  GLU A  77     -34.087 -17.772  50.038  1.00  0.86           C  
ATOM    894  HG1 GLU A  77     -34.489 -17.114  50.808  1.00  0.86           H  
ATOM    895  HG2 GLU A  77     -34.482 -17.477  49.066  1.00  0.86           H  
ATOM    896  CD  GLU A  77     -34.520 -19.211  50.336  1.00  0.86           C  
ATOM    897  OE1 GLU A  77     -33.635 -20.110  50.338  1.00  0.86           O  
ATOM    898  OE2 GLU A  77     -35.735 -19.417  50.587  1.00  0.86           O  
ATOM    899  C   GLU A  77     -30.546 -16.124  50.081  1.00  0.86           C  
ATOM    900  O   GLU A  77     -30.166 -15.871  51.216  1.00  0.86           O  
ATOM    901  N   LYS A  78     -29.681 -16.334  49.062  1.00  0.86           N  
ATOM    902  HN  LYS A  78     -30.092 -16.619  48.116  1.00  0.86           H  
ATOM    903  CA  LYS A  78     -28.237 -16.202  49.154  1.00  0.86           C  
ATOM    904  HA  LYS A  78     -27.966 -16.423  50.186  1.00  0.86           H  
ATOM    905  CB  LYS A  78     -27.557 -17.281  48.272  1.00  0.86           C  
ATOM    906  HB1 LYS A  78     -27.490 -16.914  47.248  1.00  0.86           H  
ATOM    907  HB2 LYS A  78     -26.555 -17.475  48.655  1.00  0.86           H  
ATOM    908  CG  LYS A  78     -28.359 -18.588  48.284  1.00  0.86           C  
ATOM    909  HG1 LYS A  78     -28.786 -18.703  49.280  1.00  0.86           H  
ATOM    910  HG2 LYS A  78     -29.162 -18.488  47.553  1.00  0.86           H  
ATOM    911  CD  LYS A  78     -27.595 -19.874  47.958  1.00  0.86           C  
ATOM    912  HD1 LYS A  78     -27.430 -19.943  46.883  1.00  0.86           H  
ATOM    913  HD2 LYS A  78     -26.635 -19.875  48.475  1.00  0.86           H  
ATOM    914  CE  LYS A  78     -28.441 -21.059  48.431  1.00  0.86           C  
ATOM    915  HE1 LYS A  78     -28.126 -21.347  49.434  1.00  0.86           H  
ATOM    916  HE2 LYS A  78     -29.491 -20.766  48.449  1.00  0.86           H  
ATOM    917  NZ  LYS A  78     -28.273 -22.203  47.523  1.00  0.86           N1+
ATOM    918  HZ1 LYS A  78     -28.870 -23.022  47.866  1.00  0.86           H  
ATOM    919  HZ2 LYS A  78     -27.244 -22.495  47.504  1.00  0.86           H  
ATOM    920  HZ3 LYS A  78     -28.583 -21.925  46.537  1.00  0.86           H  
ATOM    921  C   LYS A  78     -27.661 -14.811  48.832  1.00  0.86           C  
ATOM    922  O   LYS A  78     -26.814 -14.310  49.568  1.00  0.86           O  
ATOM    923  N   TYR A  79     -28.085 -14.159  47.719  1.00  0.88           N  
ATOM    924  HN  TYR A  79     -28.923 -14.571  47.197  1.00  0.88           H  
ATOM    925  CA  TYR A  79     -27.489 -12.941  47.177  1.00  0.88           C  
ATOM    926  HA  TYR A  79     -26.613 -12.693  47.776  1.00  0.88           H  
ATOM    927  CB  TYR A  79     -27.023 -13.201  45.713  1.00  0.88           C  
ATOM    928  HB1 TYR A  79     -27.891 -13.481  45.116  1.00  0.88           H  
ATOM    929  HB2 TYR A  79     -26.590 -12.282  45.317  1.00  0.88           H  
ATOM    930  CG  TYR A  79     -25.996 -14.299  45.614  1.00  0.88           C  
ATOM    931  CD1 TYR A  79     -24.660 -14.040  45.943  1.00  0.88           C  
ATOM    932  HD1 TYR A  79     -24.385 -13.068  46.352  1.00  0.88           H  
ATOM    933  CE1 TYR A  79     -23.672 -15.017  45.752  1.00  0.88           C  
ATOM    934  HE1 TYR A  79     -22.629 -14.783  45.963  1.00  0.88           H  
ATOM    935  CD2 TYR A  79     -26.329 -15.574  45.122  1.00  0.88           C  
ATOM    936  HD2 TYR A  79     -27.361 -15.791  44.846  1.00  0.88           H  
ATOM    937  CE2 TYR A  79     -25.352 -16.570  44.982  1.00  0.88           C  
ATOM    938  HE2 TYR A  79     -25.631 -17.564  44.632  1.00  0.88           H  
ATOM    939  CZ  TYR A  79     -24.020 -16.285  45.293  1.00  0.88           C  
ATOM    940  OH  TYR A  79     -23.021 -17.263  45.135  1.00  0.88           O  
ATOM    941  HH  TYR A  79     -22.306 -16.925  44.444  1.00  0.88           H  
ATOM    942  C   TYR A  79     -28.394 -11.691  47.100  1.00  0.88           C  
ATOM    943  O   TYR A  79     -27.945 -10.622  46.691  1.00  0.88           O  
ATOM    944  N   GLY A  80     -29.687 -11.741  47.501  1.00  0.88           N  
ATOM    945  HN  GLY A  80     -30.036 -12.611  48.017  1.00  0.88           H  
ATOM    946  CA  GLY A  80     -30.624 -10.639  47.250  1.00  0.88           C  
ATOM    947  HA1 GLY A  80     -31.486 -10.775  47.903  1.00  0.88           H  
ATOM    948  HA2 GLY A  80     -30.121  -9.705  47.501  1.00  0.88           H  
ATOM    949  C   GLY A  80     -31.132 -10.529  45.817  1.00  0.88           C  
ATOM    950  O   GLY A  80     -31.169 -11.504  45.073  1.00  0.88           O  
ATOM    951  N   ASP A  81     -31.611  -9.333  45.401  1.00  0.90           N  
ATOM    952  HN  ASP A  81     -31.457  -8.484  46.034  1.00  0.90           H  
ATOM    953  CA  ASP A  81     -32.322  -9.130  44.147  1.00  0.90           C  
ATOM    954  HA  ASP A  81     -33.007  -9.970  44.028  1.00  0.90           H  
ATOM    955  CB  ASP A  81     -33.209  -7.821  44.271  1.00  0.90           C  
ATOM    956  HB1 ASP A  81     -32.623  -7.082  44.818  1.00  0.90           H  
ATOM    957  HB2 ASP A  81     -33.399  -7.460  43.260  1.00  0.90           H  
ATOM    958  CG  ASP A  81     -34.580  -7.942  44.983  1.00  0.90           C  
ATOM    959  OD1 ASP A  81     -35.081  -9.068  45.234  1.00  0.90           O  
ATOM    960  OD2 ASP A  81     -35.182  -6.874  45.318  1.00  0.90           O  
ATOM    961  C   ASP A  81     -31.393  -9.115  42.889  1.00  0.90           C  
ATOM    962  O   ASP A  81     -31.881  -9.316  41.784  1.00  0.90           O  
ATOM    963  N   VAL A  82     -30.044  -8.917  43.032  1.00  0.90           N  
ATOM    964  HN  VAL A  82     -29.666  -8.851  44.031  1.00  0.90           H  
ATOM    965  CA  VAL A  82     -29.063  -8.786  41.932  1.00  0.90           C  
ATOM    966  HA  VAL A  82     -29.589  -8.908  40.985  1.00  0.90           H  
ATOM    967  CB  VAL A  82     -28.347  -7.420  41.918  1.00  0.90           C  
ATOM    968  HB  VAL A  82     -28.017  -7.190  42.931  1.00  0.90           H  
ATOM    969  CG1 VAL A  82     -27.117  -7.356  40.970  1.00  0.90           C  
ATOM    970 1HG1 VAL A  82     -26.671  -6.363  41.019  1.00  0.90           H  
ATOM    971 2HG1 VAL A  82     -27.435  -7.561  39.948  1.00  0.90           H  
ATOM    972 3HG1 VAL A  82     -26.382  -8.099  41.278  1.00  0.90           H  
ATOM    973  CG2 VAL A  82     -29.365  -6.356  41.482  1.00  0.90           C  
ATOM    974 1HG2 VAL A  82     -28.884  -5.378  41.463  1.00  0.90           H  
ATOM    975 2HG2 VAL A  82     -30.197  -6.338  42.186  1.00  0.90           H  
ATOM    976 3HG2 VAL A  82     -29.738  -6.596  40.486  1.00  0.90           H  
ATOM    977  C   VAL A  82     -27.987  -9.862  42.027  1.00  0.90           C  
ATOM    978  O   VAL A  82     -27.309 -10.007  43.041  1.00  0.90           O  
ATOM    979  N   PHE A  83     -27.799 -10.639  40.942  1.00  0.90           N  
ATOM    980  HN  PHE A  83     -28.344 -10.402  40.052  1.00  0.90           H  
ATOM    981  CA  PHE A  83     -26.901 -11.777  40.910  1.00  0.90           C  
ATOM    982  HA  PHE A  83     -25.938 -11.432  41.287  1.00  0.90           H  
ATOM    983  CB  PHE A  83     -27.342 -12.974  41.817  1.00  0.90           C  
ATOM    984  HB1 PHE A  83     -26.660 -13.807  41.648  1.00  0.90           H  
ATOM    985  HB2 PHE A  83     -27.281 -12.660  42.859  1.00  0.90           H  
ATOM    986  CG  PHE A  83     -28.746 -13.441  41.539  1.00  0.90           C  
ATOM    987  CD1 PHE A  83     -29.824 -12.781  42.144  1.00  0.90           C  
ATOM    988  HD1 PHE A  83     -29.631 -11.974  42.851  1.00  0.90           H  
ATOM    989  CD2 PHE A  83     -29.017 -14.524  40.685  1.00  0.90           C  
ATOM    990  HD2 PHE A  83     -28.192 -15.061  40.217  1.00  0.90           H  
ATOM    991  CE1 PHE A  83     -31.139 -13.141  41.856  1.00  0.90           C  
ATOM    992  HE1 PHE A  83     -31.965 -12.580  42.294  1.00  0.90           H  
ATOM    993  CE2 PHE A  83     -30.337 -14.921  40.429  1.00  0.90           C  
ATOM    994  HE2 PHE A  83     -30.534 -15.775  39.781  1.00  0.90           H  
ATOM    995  CZ  PHE A  83     -31.402 -14.220  41.006  1.00  0.90           C  
ATOM    996  HZ  PHE A  83     -32.430 -14.513  40.794  1.00  0.90           H  
ATOM    997  C   PHE A  83     -26.693 -12.165  39.458  1.00  0.90           C  
ATOM    998  O   PHE A  83     -27.143 -11.466  38.556  1.00  0.90           O  
ATOM    999  N   ALA A  84     -25.965 -13.255  39.187  1.00  0.90           N  
ATOM   1000  HN  ALA A  84     -25.532 -13.790  40.006  1.00  0.90           H  
ATOM   1001  CA  ALA A  84     -25.733 -13.746  37.859  1.00  0.90           C  
ATOM   1002  HA  ALA A  84     -26.574 -13.488  37.216  1.00  0.90           H  
ATOM   1003  CB  ALA A  84     -24.435 -13.134  37.297  1.00  0.90           C  
ATOM   1004  HB1 ALA A  84     -24.263 -13.510  36.288  1.00  0.90           H  
ATOM   1005  HB2 ALA A  84     -23.596 -13.411  37.935  1.00  0.90           H  
ATOM   1006  HB3 ALA A  84     -24.527 -12.048  37.269  1.00  0.90           H  
ATOM   1007  C   ALA A  84     -25.554 -15.247  37.895  1.00  0.90           C  
ATOM   1008  O   ALA A  84     -25.352 -15.849  38.948  1.00  0.90           O  
ATOM   1009  N   PHE A  85     -25.589 -15.888  36.713  1.00  0.90           N  
ATOM   1010  HN  PHE A  85     -25.851 -15.336  35.834  1.00  0.90           H  
ATOM   1011  CA  PHE A  85     -25.286 -17.290  36.588  1.00  0.90           C  
ATOM   1012  HA  PHE A  85     -24.485 -17.503  37.296  1.00  0.90           H  
ATOM   1013  CB  PHE A  85     -26.489 -18.192  36.986  1.00  0.90           C  
ATOM   1014  HB1 PHE A  85     -26.159 -19.231  36.963  1.00  0.90           H  
ATOM   1015  HB2 PHE A  85     -26.792 -17.929  38.000  1.00  0.90           H  
ATOM   1016  CG  PHE A  85     -27.686 -18.059  36.089  1.00  0.90           C  
ATOM   1017  CD1 PHE A  85     -27.899 -19.046  35.124  1.00  0.90           C  
ATOM   1018  HD1 PHE A  85     -27.173 -19.851  35.010  1.00  0.90           H  
ATOM   1019  CD2 PHE A  85     -28.609 -17.003  36.192  1.00  0.90           C  
ATOM   1020  HD2 PHE A  85     -28.423 -16.188  36.892  1.00  0.90           H  
ATOM   1021  CE1 PHE A  85     -29.026 -19.016  34.304  1.00  0.90           C  
ATOM   1022  HE1 PHE A  85     -29.165 -19.776  33.535  1.00  0.90           H  
ATOM   1023  CE2 PHE A  85     -29.764 -16.990  35.403  1.00  0.90           C  
ATOM   1024  HE2 PHE A  85     -30.495 -16.189  35.514  1.00  0.90           H  
ATOM   1025  CZ  PHE A  85     -29.975 -18.007  34.474  1.00  0.90           C  
ATOM   1026  HZ  PHE A  85     -30.887 -18.014  33.877  1.00  0.90           H  
ATOM   1027  C   PHE A  85     -24.722 -17.555  35.188  1.00  0.90           C  
ATOM   1028  O   PHE A  85     -24.919 -16.751  34.282  1.00  0.90           O  
ATOM   1029  N   VAL A  86     -23.947 -18.659  35.013  1.00  0.86           N  
ATOM   1030  HN  VAL A  86     -23.635 -19.179  35.895  1.00  0.86           H  
ATOM   1031  CA  VAL A  86     -23.500 -19.202  33.726  1.00  0.86           C  
ATOM   1032  HA  VAL A  86     -23.257 -18.371  33.064  1.00  0.86           H  
ATOM   1033  CB  VAL A  86     -22.256 -20.077  33.885  1.00  0.86           C  
ATOM   1034  HB  VAL A  86     -22.459 -20.839  34.637  1.00  0.86           H  
ATOM   1035  CG1 VAL A  86     -21.814 -20.776  32.579  1.00  0.86           C  
ATOM   1036 1HG1 VAL A  86     -20.926 -21.378  32.771  1.00  0.86           H  
ATOM   1037 2HG1 VAL A  86     -21.586 -20.024  31.823  1.00  0.86           H  
ATOM   1038 3HG1 VAL A  86     -22.618 -21.419  32.220  1.00  0.86           H  
ATOM   1039  CG2 VAL A  86     -21.114 -19.186  34.385  1.00  0.86           C  
ATOM   1040 1HG2 VAL A  86     -20.212 -19.785  34.508  1.00  0.86           H  
ATOM   1041 2HG2 VAL A  86     -21.389 -18.745  35.343  1.00  0.86           H  
ATOM   1042 3HG2 VAL A  86     -20.927 -18.393  33.661  1.00  0.86           H  
ATOM   1043  C   VAL A  86     -24.568 -20.051  33.063  1.00  0.86           C  
ATOM   1044  O   VAL A  86     -25.191 -20.899  33.708  1.00  0.86           O  
ATOM   1045  N   MET A  87     -24.800 -19.847  31.753  1.00  0.83           N  
ATOM   1046  HN  MET A  87     -24.222 -19.094  31.258  1.00  0.83           H  
ATOM   1047  CA  MET A  87     -25.769 -20.568  30.969  1.00  0.83           C  
ATOM   1048  HA  MET A  87     -26.028 -21.507  31.458  1.00  0.83           H  
ATOM   1049  CB  MET A  87     -27.004 -19.659  30.872  1.00  0.83           C  
ATOM   1050  HB1 MET A  87     -27.392 -19.512  31.880  1.00  0.83           H  
ATOM   1051  HB2 MET A  87     -26.684 -18.701  30.462  1.00  0.83           H  
ATOM   1052  CG  MET A  87     -28.149 -20.186  29.999  1.00  0.83           C  
ATOM   1053  HG1 MET A  87     -27.783 -20.305  28.979  1.00  0.83           H  
ATOM   1054  HG2 MET A  87     -28.466 -21.154  30.387  1.00  0.83           H  
ATOM   1055  SD  MET A  87     -29.583 -19.072  29.976  1.00  0.83           S  
ATOM   1056  CE  MET A  87     -30.548 -20.096  28.833  1.00  0.83           C  
ATOM   1057  HE1 MET A  87     -31.511 -19.621  28.644  1.00  0.83           H  
ATOM   1058  HE2 MET A  87     -30.709 -21.080  29.273  1.00  0.83           H  
ATOM   1059  HE3 MET A  87     -30.005 -20.203  27.894  1.00  0.83           H  
ATOM   1060  C   MET A  87     -25.228 -20.832  29.570  1.00  0.83           C  
ATOM   1061  O   MET A  87     -25.286 -19.974  28.686  1.00  0.83           O  
ATOM   1062  N   LEU A  88     -24.678 -22.037  29.321  1.00  0.78           N  
ATOM   1063  HN  LEU A  88     -24.619 -22.733  30.132  1.00  0.78           H  
ATOM   1064  CA  LEU A  88     -24.157 -22.461  28.023  1.00  0.78           C  
ATOM   1065  HA  LEU A  88     -23.658 -23.412  28.207  1.00  0.78           H  
ATOM   1066  CB  LEU A  88     -25.278 -22.773  27.001  1.00  0.78           C  
ATOM   1067  HB1 LEU A  88     -25.700 -21.824  26.669  1.00  0.78           H  
ATOM   1068  HB2 LEU A  88     -24.823 -23.285  26.153  1.00  0.78           H  
ATOM   1069  CG  LEU A  88     -26.441 -23.653  27.516  1.00  0.78           C  
ATOM   1070  HG  LEU A  88     -27.005 -23.070  28.244  1.00  0.78           H  
ATOM   1071  CD1 LEU A  88     -27.377 -23.974  26.342  1.00  0.78           C  
ATOM   1072 1HD1 LEU A  88     -28.201 -24.594  26.693  1.00  0.78           H  
ATOM   1073 2HD1 LEU A  88     -26.823 -24.509  25.571  1.00  0.78           H  
ATOM   1074 3HD1 LEU A  88     -27.772 -23.046  25.927  1.00  0.78           H  
ATOM   1075  CD2 LEU A  88     -26.008 -24.964  28.195  1.00  0.78           C  
ATOM   1076 1HD2 LEU A  88     -26.891 -25.513  28.523  1.00  0.78           H  
ATOM   1077 2HD2 LEU A  88     -25.381 -24.737  29.057  1.00  0.78           H  
ATOM   1078 3HD2 LEU A  88     -25.445 -25.572  27.487  1.00  0.78           H  
ATOM   1079  C   LEU A  88     -23.081 -21.540  27.439  1.00  0.78           C  
ATOM   1080  O   LEU A  88     -23.098 -21.146  26.271  1.00  0.78           O  
ATOM   1081  N   GLY A  89     -22.119 -21.170  28.308  1.00  0.80           N  
ATOM   1082  HN  GLY A  89     -22.170 -21.606  29.284  1.00  0.80           H  
ATOM   1083  CA  GLY A  89     -21.017 -20.245  28.073  1.00  0.80           C  
ATOM   1084  HA1 GLY A  89     -20.233 -20.477  28.794  1.00  0.80           H  
ATOM   1085  HA2 GLY A  89     -20.647 -20.423  27.063  1.00  0.80           H  
ATOM   1086  C   GLY A  89     -21.325 -18.779  28.192  1.00  0.80           C  
ATOM   1087  O   GLY A  89     -20.426 -17.952  28.135  1.00  0.80           O  
ATOM   1088  N   LYS A  90     -22.592 -18.407  28.423  1.00  0.85           N  
ATOM   1089  HN  LYS A  90     -23.328 -19.166  28.589  1.00  0.85           H  
ATOM   1090  CA  LYS A  90     -23.003 -17.021  28.457  1.00  0.85           C  
ATOM   1091  HA  LYS A  90     -22.170 -16.396  28.134  1.00  0.85           H  
ATOM   1092  CB  LYS A  90     -24.200 -16.800  27.500  1.00  0.85           C  
ATOM   1093  HB1 LYS A  90     -25.034 -17.416  27.836  1.00  0.85           H  
ATOM   1094  HB2 LYS A  90     -24.486 -15.749  27.537  1.00  0.85           H  
ATOM   1095  CG  LYS A  90     -23.871 -17.170  26.041  1.00  0.85           C  
ATOM   1096  HG1 LYS A  90     -23.061 -16.525  25.702  1.00  0.85           H  
ATOM   1097  HG2 LYS A  90     -23.542 -18.209  26.021  1.00  0.85           H  
ATOM   1098  CD  LYS A  90     -25.046 -17.021  25.055  1.00  0.85           C  
ATOM   1099  HD1 LYS A  90     -25.347 -15.974  25.032  1.00  0.85           H  
ATOM   1100  HD2 LYS A  90     -24.707 -17.324  24.064  1.00  0.85           H  
ATOM   1101  CE  LYS A  90     -26.264 -17.869  25.433  1.00  0.85           C  
ATOM   1102  HE1 LYS A  90     -25.944 -18.897  25.605  1.00  0.85           H  
ATOM   1103  HE2 LYS A  90     -26.709 -17.469  26.344  1.00  0.85           H  
ATOM   1104  NZ  LYS A  90     -27.272 -17.849  24.352  1.00  0.85           N1+
ATOM   1105  HZ1 LYS A  90     -28.113 -18.447  24.636  1.00  0.85           H  
ATOM   1106  HZ2 LYS A  90     -26.842 -18.244  23.455  1.00  0.85           H  
ATOM   1107  HZ3 LYS A  90     -27.592 -16.842  24.181  1.00  0.85           H  
ATOM   1108  C   LYS A  90     -23.389 -16.636  29.872  1.00  0.85           C  
ATOM   1109  O   LYS A  90     -24.004 -17.408  30.604  1.00  0.85           O  
ATOM   1110  N   VAL A  91     -22.996 -15.419  30.302  1.00  0.90           N  
ATOM   1111  HN  VAL A  91     -22.435 -14.803  29.631  1.00  0.90           H  
ATOM   1112  CA  VAL A  91     -23.292 -14.898  31.625  1.00  0.90           C  
ATOM   1113  HA  VAL A  91     -23.326 -15.721  32.339  1.00  0.90           H  
ATOM   1114  CB  VAL A  91     -22.263 -13.877  32.081  1.00  0.90           C  
ATOM   1115  HB  VAL A  91     -22.200 -13.087  31.333  1.00  0.90           H  
ATOM   1116  CG1 VAL A  91     -22.639 -13.242  33.442  1.00  0.90           C  
ATOM   1117 1HG1 VAL A  91     -21.876 -12.519  33.729  1.00  0.90           H  
ATOM   1118 2HG1 VAL A  91     -22.704 -14.021  34.201  1.00  0.90           H  
ATOM   1119 3HG1 VAL A  91     -23.602 -12.739  33.355  1.00  0.90           H  
ATOM   1120  CG2 VAL A  91     -20.903 -14.584  32.166  1.00  0.90           C  
ATOM   1121 1HG2 VAL A  91     -20.143 -13.874  32.492  1.00  0.90           H  
ATOM   1122 2HG2 VAL A  91     -20.635 -14.977  31.185  1.00  0.90           H  
ATOM   1123 3HG2 VAL A  91     -20.963 -15.404  32.882  1.00  0.90           H  
ATOM   1124  C   VAL A  91     -24.615 -14.191  31.617  1.00  0.90           C  
ATOM   1125  O   VAL A  91     -24.845 -13.305  30.792  1.00  0.90           O  
ATOM   1126  N   MET A  92     -25.500 -14.546  32.564  1.00  0.90           N  
ATOM   1127  HN  MET A  92     -25.222 -15.295  33.276  1.00  0.90           H  
ATOM   1128  CA  MET A  92     -26.805 -13.955  32.654  1.00  0.90           C  
ATOM   1129  HA  MET A  92     -26.940 -13.236  31.846  1.00  0.90           H  
ATOM   1130  CB  MET A  92     -27.857 -15.084  32.529  1.00  0.90           C  
ATOM   1131  HB1 MET A  92     -27.887 -15.612  33.482  1.00  0.90           H  
ATOM   1132  HB2 MET A  92     -28.823 -14.614  32.343  1.00  0.90           H  
ATOM   1133  CG  MET A  92     -27.632 -16.136  31.422  1.00  0.90           C  
ATOM   1134  HG1 MET A  92     -26.667 -16.607  31.606  1.00  0.90           H  
ATOM   1135  HG2 MET A  92     -28.423 -16.881  31.509  1.00  0.90           H  
ATOM   1136  SD  MET A  92     -27.631 -15.533  29.706  1.00  0.90           S  
ATOM   1137  CE  MET A  92     -29.376 -15.039  29.604  1.00  0.90           C  
ATOM   1138  HE1 MET A  92     -29.583 -14.636  28.613  1.00  0.90           H  
ATOM   1139  HE2 MET A  92     -29.583 -14.277  30.356  1.00  0.90           H  
ATOM   1140  HE3 MET A  92     -30.011 -15.907  29.783  1.00  0.90           H  
ATOM   1141  C   MET A  92     -26.982 -13.257  33.999  1.00  0.90           C  
ATOM   1142  O   MET A  92     -27.307 -13.887  35.009  1.00  0.90           O  
ATOM   1143  N   THR A  93     -26.793 -11.923  34.034  1.00  0.91           N  
ATOM   1144  HN  THR A  93     -26.451 -11.461  33.132  1.00  0.91           H  
ATOM   1145  CA  THR A  93     -27.010 -11.042  35.187  1.00  0.91           C  
ATOM   1146  HA  THR A  93     -26.628 -11.547  36.074  1.00  0.91           H  
ATOM   1147  CB  THR A  93     -26.312  -9.688  35.077  1.00  0.91           C  
ATOM   1148  HB  THR A  93     -26.678  -9.162  34.195  1.00  0.91           H  
ATOM   1149  OG1 THR A  93     -24.911  -9.882  34.963  1.00  0.91           O  
ATOM   1150  HG1 THR A  93     -24.557 -10.389  35.812  1.00  0.91           H  
ATOM   1151  CG2 THR A  93     -26.503  -8.798  36.322  1.00  0.91           C  
ATOM   1152 1HG2 THR A  93     -25.981  -7.852  36.176  1.00  0.91           H  
ATOM   1153 2HG2 THR A  93     -26.097  -9.305  37.197  1.00  0.91           H  
ATOM   1154 3HG2 THR A  93     -27.565  -8.607  36.473  1.00  0.91           H  
ATOM   1155  C   THR A  93     -28.483 -10.806  35.384  1.00  0.91           C  
ATOM   1156  O   THR A  93     -29.184 -10.302  34.503  1.00  0.91           O  
ATOM   1157  N   VAL A  94     -29.001 -11.166  36.560  1.00  0.91           N  
ATOM   1158  HN  VAL A  94     -28.319 -11.480  37.323  1.00  0.91           H  
ATOM   1159  CA  VAL A  94     -30.407 -11.166  36.886  1.00  0.91           C  
ATOM   1160  HA  VAL A  94     -30.983 -11.054  35.967  1.00  0.91           H  
ATOM   1161  CB  VAL A  94     -30.848 -12.450  37.596  1.00  0.91           C  
ATOM   1162  HB  VAL A  94     -30.466 -12.441  38.617  1.00  0.91           H  
ATOM   1163  CG1 VAL A  94     -32.385 -12.589  37.635  1.00  0.91           C  
ATOM   1164 1HG1 VAL A  94     -32.654 -13.513  38.147  1.00  0.91           H  
ATOM   1165 2HG1 VAL A  94     -32.774 -12.612  36.617  1.00  0.91           H  
ATOM   1166 3HG1 VAL A  94     -32.814 -11.741  38.168  1.00  0.91           H  
ATOM   1167  CG2 VAL A  94     -30.273 -13.671  36.856  1.00  0.91           C  
ATOM   1168 1HG2 VAL A  94     -30.587 -14.584  37.362  1.00  0.91           H  
ATOM   1169 2HG2 VAL A  94     -29.184 -13.615  36.852  1.00  0.91           H  
ATOM   1170 3HG2 VAL A  94     -30.640 -13.680  35.830  1.00  0.91           H  
ATOM   1171  C   VAL A  94     -30.663  -9.974  37.771  1.00  0.91           C  
ATOM   1172  O   VAL A  94     -29.790  -9.535  38.528  1.00  0.91           O  
ATOM   1173  N   TYR A  95     -31.871  -9.403  37.672  1.00  0.91           N  
ATOM   1174  HN  TYR A  95     -32.498  -9.671  36.848  1.00  0.91           H  
ATOM   1175  CA  TYR A  95     -32.361  -8.444  38.627  1.00  0.91           C  
ATOM   1176  HA  TYR A  95     -31.855  -8.607  39.578  1.00  0.91           H  
ATOM   1177  CB  TYR A  95     -32.070  -6.989  38.148  1.00  0.91           C  
ATOM   1178  HB1 TYR A  95     -31.047  -6.969  37.773  1.00  0.91           H  
ATOM   1179  HB2 TYR A  95     -32.761  -6.771  37.333  1.00  0.91           H  
ATOM   1180  CG  TYR A  95     -32.201  -5.869  39.163  1.00  0.91           C  
ATOM   1181  CD1 TYR A  95     -32.893  -5.940  40.386  1.00  0.91           C  
ATOM   1182  HD1 TYR A  95     -33.406  -6.862  40.658  1.00  0.91           H  
ATOM   1183  CE1 TYR A  95     -32.934  -4.842  41.263  1.00  0.91           C  
ATOM   1184  HE1 TYR A  95     -33.489  -4.914  42.199  1.00  0.91           H  
ATOM   1185  CD2 TYR A  95     -31.582  -4.651  38.840  1.00  0.91           C  
ATOM   1186  HD2 TYR A  95     -31.067  -4.555  37.884  1.00  0.91           H  
ATOM   1187  CE2 TYR A  95     -31.609  -3.558  39.712  1.00  0.91           C  
ATOM   1188  HE2 TYR A  95     -31.117  -2.626  39.434  1.00  0.91           H  
ATOM   1189  CZ  TYR A  95     -32.267  -3.662  40.939  1.00  0.91           C  
ATOM   1190  OH  TYR A  95     -32.279  -2.575  41.841  1.00  0.91           O  
ATOM   1191  HH  TYR A  95     -33.269  -2.269  42.008  1.00  0.91           H  
ATOM   1192  C   TYR A  95     -33.837  -8.781  38.794  1.00  0.91           C  
ATOM   1193  O   TYR A  95     -34.607  -8.764  37.830  1.00  0.91           O  
ATOM   1194  N   LEU A  96     -34.262  -9.142  40.013  1.00  0.91           N  
ATOM   1195  HN  LEU A  96     -33.533  -9.200  40.795  1.00  0.91           H  
ATOM   1196  CA  LEU A  96     -35.634  -9.460  40.351  1.00  0.91           C  
ATOM   1197  HA  LEU A  96     -36.108  -9.870  39.459  1.00  0.91           H  
ATOM   1198  CB  LEU A  96     -35.673 -10.551  41.445  1.00  0.91           C  
ATOM   1199  HB1 LEU A  96     -35.232 -10.139  42.353  1.00  0.91           H  
ATOM   1200  HB2 LEU A  96     -36.716 -10.809  41.632  1.00  0.91           H  
ATOM   1201  CG  LEU A  96     -34.914 -11.845  41.086  1.00  0.91           C  
ATOM   1202  HG  LEU A  96     -33.952 -11.558  40.661  1.00  0.91           H  
ATOM   1203  CD1 LEU A  96     -34.640 -12.629  42.376  1.00  0.91           C  
ATOM   1204 1HD1 LEU A  96     -34.103 -13.547  42.137  1.00  0.91           H  
ATOM   1205 2HD1 LEU A  96     -35.585 -12.877  42.859  1.00  0.91           H  
ATOM   1206 3HD1 LEU A  96     -34.036 -12.021  43.050  1.00  0.91           H  
ATOM   1207  CD2 LEU A  96     -35.643 -12.718  40.048  1.00  0.91           C  
ATOM   1208 1HD2 LEU A  96     -35.052 -13.611  39.844  1.00  0.91           H  
ATOM   1209 2HD2 LEU A  96     -35.776 -12.152  39.126  1.00  0.91           H  
ATOM   1210 3HD2 LEU A  96     -36.618 -13.010  40.439  1.00  0.91           H  
ATOM   1211  C   LEU A  96     -36.477  -8.276  40.820  1.00  0.91           C  
ATOM   1212  O   LEU A  96     -36.005  -7.247  41.304  1.00  0.91           O  
ATOM   1213  N   GLY A  97     -37.814  -8.423  40.695  1.00  0.89           N  
ATOM   1214  HN  GLY A  97     -38.185  -9.311  40.226  1.00  0.89           H  
ATOM   1215  CA  GLY A  97     -38.778  -7.436  41.165  1.00  0.89           C  
ATOM   1216  HA1 GLY A  97     -39.752  -7.921  41.223  1.00  0.89           H  
ATOM   1217  HA2 GLY A  97     -38.471  -7.116  42.161  1.00  0.89           H  
ATOM   1218  C   GLY A  97     -38.926  -6.192  40.298  1.00  0.89           C  
ATOM   1219  O   GLY A  97     -38.419  -6.141  39.193  1.00  0.89           O  
ATOM   1220  N   PRO A  98     -39.640  -5.171  40.785  1.00  0.87           N  
ATOM   1221  CD  PRO A  98     -40.488  -5.287  41.968  1.00  0.87           C  
ATOM   1222  HD1 PRO A  98     -39.945  -4.982  42.862  1.00  0.87           H  
ATOM   1223  HD2 PRO A  98     -40.843  -6.311  42.089  1.00  0.87           H  
ATOM   1224  CA  PRO A  98     -39.994  -3.985  40.001  1.00  0.87           C  
ATOM   1225  HA  PRO A  98     -40.505  -4.295  39.089  1.00  0.87           H  
ATOM   1226  CB  PRO A  98     -40.981  -3.233  40.905  1.00  0.87           C  
ATOM   1227  HB1 PRO A  98     -40.456  -2.544  41.566  1.00  0.87           H  
ATOM   1228  HB2 PRO A  98     -41.711  -2.683  40.312  1.00  0.87           H  
ATOM   1229  CG  PRO A  98     -41.651  -4.344  41.699  1.00  0.87           C  
ATOM   1230  HG1 PRO A  98     -42.076  -3.965  42.628  1.00  0.87           H  
ATOM   1231  HG2 PRO A  98     -42.430  -4.833  41.115  1.00  0.87           H  
ATOM   1232  C   PRO A  98     -38.824  -3.086  39.640  1.00  0.87           C  
ATOM   1233  O   PRO A  98     -38.877  -2.350  38.668  1.00  0.87           O  
ATOM   1234  N   LYS A  99     -37.755  -3.101  40.456  1.00  0.85           N  
ATOM   1235  HN  LYS A  99     -37.833  -3.647  41.373  1.00  0.85           H  
ATOM   1236  CA  LYS A  99     -36.504  -2.426  40.174  1.00  0.85           C  
ATOM   1237  HA  LYS A  99     -36.732  -1.396  39.900  1.00  0.85           H  
ATOM   1238  CB  LYS A  99     -35.665  -2.399  41.459  1.00  0.85           C  
ATOM   1239  HB1 LYS A  99     -35.782  -3.355  41.969  1.00  0.85           H  
ATOM   1240  HB2 LYS A  99     -34.619  -2.257  41.187  1.00  0.85           H  
ATOM   1241  CG  LYS A  99     -36.077  -1.275  42.425  1.00  0.85           C  
ATOM   1242  HG1 LYS A  99     -35.864  -0.316  41.953  1.00  0.85           H  
ATOM   1243  HG2 LYS A  99     -37.147  -1.356  42.617  1.00  0.85           H  
ATOM   1244  CD  LYS A  99     -35.333  -1.337  43.767  1.00  0.85           C  
ATOM   1245  HD1 LYS A  99     -34.261  -1.339  43.571  1.00  0.85           H  
ATOM   1246  HD2 LYS A  99     -35.595  -0.455  44.351  1.00  0.85           H  
ATOM   1247  CE  LYS A  99     -35.683  -2.584  44.581  1.00  0.85           C  
ATOM   1248  HE1 LYS A  99     -36.763  -2.633  44.720  1.00  0.85           H  
ATOM   1249  HE2 LYS A  99     -35.344  -3.471  44.046  1.00  0.85           H  
ATOM   1250  NZ  LYS A  99     -35.022  -2.525  45.899  1.00  0.85           N1+
ATOM   1251  HZ1 LYS A  99     -35.271  -3.400  46.463  1.00  0.85           H  
ATOM   1252  HZ2 LYS A  99     -35.354  -1.655  46.426  1.00  0.85           H  
ATOM   1253  HZ3 LYS A  99     -33.961  -2.478  45.765  1.00  0.85           H  
ATOM   1254  C   LYS A  99     -35.743  -3.064  39.015  1.00  0.85           C  
ATOM   1255  O   LYS A  99     -35.173  -2.384  38.168  1.00  0.85           O  
ATOM   1256  N   GLY A 100     -35.769  -4.418  38.934  1.00  0.91           N  
ATOM   1257  HN  GLY A 100     -36.211  -4.966  39.740  1.00  0.91           H  
ATOM   1258  CA  GLY A 100     -35.228  -5.164  37.809  1.00  0.91           C  
ATOM   1259  HA1 GLY A 100     -34.202  -4.839  37.634  1.00  0.91           H  
ATOM   1260  HA2 GLY A 100     -35.237  -6.226  38.056  1.00  0.91           H  
ATOM   1261  C   GLY A 100     -36.019  -4.955  36.556  1.00  0.91           C  
ATOM   1262  O   GLY A 100     -35.485  -4.980  35.447  1.00  0.91           O  
ATOM   1263  N   HIS A 101     -37.331  -4.689  36.732  1.00  0.86           N  
ATOM   1264  HN  HIS A 101     -37.735  -4.808  37.715  1.00  0.86           H  
ATOM   1265  CA  HIS A 101     -38.230  -4.253  35.682  1.00  0.86           C  
ATOM   1266  HA  HIS A 101     -38.191  -5.022  34.910  1.00  0.86           H  
ATOM   1267  CB  HIS A 101     -39.707  -4.171  36.133  1.00  0.86           C  
ATOM   1268  HB1 HIS A 101     -39.780  -3.421  36.921  1.00  0.86           H  
ATOM   1269  HB2 HIS A 101     -40.307  -3.860  35.278  1.00  0.86           H  
ATOM   1270  CG  HIS A 101     -40.269  -5.448  36.654  1.00  0.86           C  
ATOM   1271  CD2 HIS A 101     -39.810  -6.717  36.739  1.00  0.86           C  
ATOM   1272  HD2 HIS A 101     -38.793  -7.061  36.549  1.00  0.86           H  
ATOM   1273  ND1 HIS A 101     -41.604  -5.408  36.972  1.00  0.86           N  
ATOM   1274  HD1 HIS A 101     -42.236  -4.545  36.996  1.00  0.86           H  
ATOM   1275  CE1 HIS A 101     -41.944  -6.639  37.239  1.00  0.86           C  
ATOM   1276  HE1 HIS A 101     -42.949  -6.949  37.526  1.00  0.86           H  
ATOM   1277  NE2 HIS A 101     -40.889  -7.487  37.115  1.00  0.86           N  
ATOM   1278  C   HIS A 101     -37.755  -2.967  35.024  1.00  0.86           C  
ATOM   1279  O   HIS A 101     -37.481  -2.964  33.827  1.00  0.86           O  
ATOM   1280  N   GLU A 102     -37.520  -1.890  35.809  1.00  0.85           N  
ATOM   1281  HN  GLU A 102     -37.739  -1.980  36.853  1.00  0.85           H  
ATOM   1282  CA  GLU A 102     -36.989  -0.613  35.335  1.00  0.85           C  
ATOM   1283  HA  GLU A 102     -37.681  -0.234  34.583  1.00  0.85           H  
ATOM   1284  CB  GLU A 102     -36.944   0.426  36.484  1.00  0.85           C  
ATOM   1285  HB1 GLU A 102     -36.684  -0.092  37.407  1.00  0.85           H  
ATOM   1286  HB2 GLU A 102     -36.175   1.163  36.252  1.00  0.85           H  
ATOM   1287  CG  GLU A 102     -38.290   1.173  36.703  1.00  0.85           C  
ATOM   1288  HG1 GLU A 102     -39.062   0.430  36.903  1.00  0.85           H  
ATOM   1289  HG2 GLU A 102     -38.180   1.826  37.569  1.00  0.85           H  
ATOM   1290  CD  GLU A 102     -38.746   2.029  35.514  1.00  0.85           C  
ATOM   1291  OE1 GLU A 102     -39.966   1.986  35.194  1.00  0.85           O  
ATOM   1292  OE2 GLU A 102     -37.893   2.729  34.912  1.00  0.85           O  
ATOM   1293  C   GLU A 102     -35.626  -0.742  34.672  1.00  0.85           C  
ATOM   1294  O   GLU A 102     -35.369  -0.188  33.612  1.00  0.85           O  
ATOM   1295  N   PHE A 103     -34.731  -1.555  35.271  1.00  0.86           N  
ATOM   1296  HN  PHE A 103     -35.032  -2.077  36.155  1.00  0.86           H  
ATOM   1297  CA  PHE A 103     -33.385  -1.758  34.780  1.00  0.86           C  
ATOM   1298  HA  PHE A 103     -32.899  -0.782  34.759  1.00  0.86           H  
ATOM   1299  CB  PHE A 103     -32.636  -2.621  35.834  1.00  0.86           C  
ATOM   1300  HB1 PHE A 103     -32.754  -2.160  36.814  1.00  0.86           H  
ATOM   1301  HB2 PHE A 103     -33.074  -3.619  35.846  1.00  0.86           H  
ATOM   1302  CG  PHE A 103     -31.167  -2.739  35.527  1.00  0.86           C  
ATOM   1303  CD1 PHE A 103     -30.375  -1.591  35.359  1.00  0.86           C  
ATOM   1304  HD1 PHE A 103     -30.803  -0.607  35.552  1.00  0.86           H  
ATOM   1305  CD2 PHE A 103     -30.583  -3.998  35.311  1.00  0.86           C  
ATOM   1306  HD2 PHE A 103     -31.186  -4.899  35.422  1.00  0.86           H  
ATOM   1307  CE1 PHE A 103     -29.043  -1.698  34.946  1.00  0.86           C  
ATOM   1308  HE1 PHE A 103     -28.453  -0.798  34.773  1.00  0.86           H  
ATOM   1309  CE2 PHE A 103     -29.234  -4.107  34.954  1.00  0.86           C  
ATOM   1310  HE2 PHE A 103     -28.781  -5.091  34.831  1.00  0.86           H  
ATOM   1311  CZ  PHE A 103     -28.469  -2.956  34.755  1.00  0.86           C  
ATOM   1312  HZ  PHE A 103     -27.426  -3.040  34.451  1.00  0.86           H  
ATOM   1313  C   PHE A 103     -33.288  -2.345  33.360  1.00  0.86           C  
ATOM   1314  O   PHE A 103     -32.529  -1.852  32.536  1.00  0.86           O  
ATOM   1315  N   VAL A 104     -34.071  -3.397  33.031  1.00  0.90           N  
ATOM   1316  HN  VAL A 104     -34.774  -3.757  33.753  1.00  0.90           H  
ATOM   1317  CA  VAL A 104     -33.999  -4.064  31.731  1.00  0.90           C  
ATOM   1318  HA  VAL A 104     -33.019  -3.850  31.305  1.00  0.90           H  
ATOM   1319  CB  VAL A 104     -34.097  -5.572  31.924  1.00  0.90           C  
ATOM   1320  HB  VAL A 104     -34.795  -5.776  32.736  1.00  0.90           H  
ATOM   1321  CG1 VAL A 104     -34.544  -6.371  30.672  1.00  0.90           C  
ATOM   1322 1HG1 VAL A 104     -34.582  -7.433  30.913  1.00  0.90           H  
ATOM   1323 2HG1 VAL A 104     -33.832  -6.208  29.863  1.00  0.90           H  
ATOM   1324 3HG1 VAL A 104     -35.532  -6.034  30.359  1.00  0.90           H  
ATOM   1325  CG2 VAL A 104     -32.696  -6.025  32.355  1.00  0.90           C  
ATOM   1326 1HG2 VAL A 104     -32.695  -7.104  32.512  1.00  0.90           H  
ATOM   1327 2HG2 VAL A 104     -32.421  -5.523  33.283  1.00  0.90           H  
ATOM   1328 3HG2 VAL A 104     -31.976  -5.770  31.577  1.00  0.90           H  
ATOM   1329  C   VAL A 104     -35.039  -3.607  30.735  1.00  0.90           C  
ATOM   1330  O   VAL A 104     -34.749  -3.386  29.557  1.00  0.90           O  
ATOM   1331  N   LEU A 105     -36.309  -3.463  31.167  1.00  0.87           N  
ATOM   1332  HN  LEU A 105     -36.516  -3.592  32.209  1.00  0.87           H  
ATOM   1333  CA  LEU A 105     -37.404  -3.140  30.275  1.00  0.87           C  
ATOM   1334  HA  LEU A 105     -37.344  -3.825  29.430  1.00  0.87           H  
ATOM   1335  CB  LEU A 105     -38.767  -3.370  30.951  1.00  0.87           C  
ATOM   1336  HB1 LEU A 105     -38.782  -2.800  31.880  1.00  0.87           H  
ATOM   1337  HB2 LEU A 105     -39.542  -2.995  30.282  1.00  0.87           H  
ATOM   1338  CG  LEU A 105     -39.098  -4.835  31.287  1.00  0.87           C  
ATOM   1339  HG  LEU A 105     -38.211  -5.343  31.666  1.00  0.87           H  
ATOM   1340  CD1 LEU A 105     -40.187  -4.817  32.353  1.00  0.87           C  
ATOM   1341 1HD1 LEU A 105     -40.451  -5.840  32.620  1.00  0.87           H  
ATOM   1342 2HD1 LEU A 105     -41.067  -4.304  31.965  1.00  0.87           H  
ATOM   1343 3HD1 LEU A 105     -39.822  -4.294  33.237  1.00  0.87           H  
ATOM   1344  CD2 LEU A 105     -39.633  -5.562  30.049  1.00  0.87           C  
ATOM   1345 1HD2 LEU A 105     -39.862  -6.596  30.305  1.00  0.87           H  
ATOM   1346 2HD2 LEU A 105     -38.880  -5.541  29.261  1.00  0.87           H  
ATOM   1347 3HD2 LEU A 105     -40.538  -5.066  29.699  1.00  0.87           H  
ATOM   1348  C   LEU A 105     -37.280  -1.729  29.720  1.00  0.87           C  
ATOM   1349  O   LEU A 105     -37.635  -1.480  28.574  1.00  0.87           O  
ATOM   1350  N   ASN A 106     -36.701  -0.818  30.536  1.00  0.84           N  
ATOM   1351  HN  ASN A 106     -36.345  -1.160  31.485  1.00  0.84           H  
ATOM   1352  CA  ASN A 106     -36.527   0.581  30.222  1.00  0.84           C  
ATOM   1353  HA  ASN A 106     -37.132   0.800  29.342  1.00  0.84           H  
ATOM   1354  CB  ASN A 106     -37.088   1.430  31.404  1.00  0.84           C  
ATOM   1355  HB1 ASN A 106     -37.388   0.760  32.210  1.00  0.84           H  
ATOM   1356  HB2 ASN A 106     -36.306   2.100  31.761  1.00  0.84           H  
ATOM   1357  CG  ASN A 106     -38.293   2.259  30.975  1.00  0.84           C  
ATOM   1358  OD1 ASN A 106     -38.596   2.396  29.778  1.00  0.84           O  
ATOM   1359  ND2 ASN A 106     -39.015   2.825  31.967  1.00  0.84           N  
ATOM   1360 1HD2 ASN A 106     -38.729   2.679  32.988  1.00  0.84           H  
ATOM   1361 2HD2 ASN A 106     -39.873   3.419  31.732  1.00  0.84           H  
ATOM   1362  C   ASN A 106     -35.089   0.964  29.899  1.00  0.84           C  
ATOM   1363  O   ASN A 106     -34.787   2.146  29.714  1.00  0.84           O  
ATOM   1364  N   ALA A 107     -34.154   0.001  29.741  1.00  0.84           N  
ATOM   1365  HN  ALA A 107     -34.391  -1.009  30.004  1.00  0.84           H  
ATOM   1366  CA  ALA A 107     -32.835   0.310  29.222  1.00  0.84           C  
ATOM   1367  HA  ALA A 107     -32.398   1.070  29.869  1.00  0.84           H  
ATOM   1368  CB  ALA A 107     -31.908  -0.923  29.262  1.00  0.84           C  
ATOM   1369  HB1 ALA A 107     -30.929  -0.655  28.866  1.00  0.84           H  
ATOM   1370  HB2 ALA A 107     -32.338  -1.721  28.657  1.00  0.84           H  
ATOM   1371  HB3 ALA A 107     -31.802  -1.265  30.292  1.00  0.84           H  
ATOM   1372  C   ALA A 107     -32.902   0.895  27.802  1.00  0.84           C  
ATOM   1373  O   ALA A 107     -33.659   0.440  26.936  1.00  0.84           O  
ATOM   1374  N   LYS A 108     -32.125   1.967  27.531  1.00  0.72           N  
ATOM   1375  HN  LYS A 108     -31.539   2.388  28.321  1.00  0.72           H  
ATOM   1376  CA  LYS A 108     -32.052   2.572  26.213  1.00  0.72           C  
ATOM   1377  HA  LYS A 108     -33.008   2.343  25.742  1.00  0.72           H  
ATOM   1378  CB  LYS A 108     -31.981   4.133  26.253  1.00  0.72           C  
ATOM   1379  HB1 LYS A 108     -32.280   4.471  27.245  1.00  0.72           H  
ATOM   1380  HB2 LYS A 108     -30.954   4.442  26.057  1.00  0.72           H  
ATOM   1381  CG  LYS A 108     -32.904   4.792  25.206  1.00  0.72           C  
ATOM   1382  HG1 LYS A 108     -32.487   4.600  24.217  1.00  0.72           H  
ATOM   1383  HG2 LYS A 108     -33.888   4.329  25.282  1.00  0.72           H  
ATOM   1384  CD  LYS A 108     -33.076   6.314  25.366  1.00  0.72           C  
ATOM   1385  HD1 LYS A 108     -32.088   6.764  25.461  1.00  0.72           H  
ATOM   1386  HD2 LYS A 108     -33.567   6.701  24.473  1.00  0.72           H  
ATOM   1387  CE  LYS A 108     -33.912   6.715  26.592  1.00  0.72           C  
ATOM   1388  HE1 LYS A 108     -34.926   6.331  26.477  1.00  0.72           H  
ATOM   1389  HE2 LYS A 108     -33.461   6.291  27.489  1.00  0.72           H  
ATOM   1390  NZ  LYS A 108     -33.960   8.190  26.720  1.00  0.72           N1+
ATOM   1391  HZ1 LYS A 108     -34.544   8.455  27.576  1.00  0.72           H  
ATOM   1392  HZ2 LYS A 108     -34.404   8.610  25.842  1.00  0.72           H  
ATOM   1393  HZ3 LYS A 108     -32.967   8.571  26.835  1.00  0.72           H  
ATOM   1394  C   LYS A 108     -31.004   1.860  25.353  1.00  0.72           C  
ATOM   1395  O   LYS A 108     -30.288   0.969  25.810  1.00  0.72           O  
ATOM   1396  N   LEU A 109     -30.928   2.179  24.049  1.00  0.74           N  
ATOM   1397  HN  LEU A 109     -31.336   3.118  23.737  1.00  0.74           H  
ATOM   1398  CA  LEU A 109     -30.323   1.323  23.033  1.00  0.74           C  
ATOM   1399  HA  LEU A 109     -30.774   0.333  23.105  1.00  0.74           H  
ATOM   1400  CB  LEU A 109     -30.634   1.900  21.628  1.00  0.74           C  
ATOM   1401  HB1 LEU A 109     -30.416   2.968  21.657  1.00  0.74           H  
ATOM   1402  HB2 LEU A 109     -29.966   1.412  20.918  1.00  0.74           H  
ATOM   1403  CG  LEU A 109     -32.073   1.735  21.099  1.00  0.74           C  
ATOM   1404  HG  LEU A 109     -32.027   0.941  20.354  1.00  0.74           H  
ATOM   1405  CD1 LEU A 109     -33.135   1.303  22.102  1.00  0.74           C  
ATOM   1406 1HD1 LEU A 109     -34.099   1.225  21.600  1.00  0.74           H  
ATOM   1407 2HD1 LEU A 109     -33.201   2.040  22.902  1.00  0.74           H  
ATOM   1408 3HD1 LEU A 109     -32.866   0.334  22.522  1.00  0.74           H  
ATOM   1409  CD2 LEU A 109     -32.548   2.988  20.347  1.00  0.74           C  
ATOM   1410 1HD2 LEU A 109     -33.566   2.834  19.989  1.00  0.74           H  
ATOM   1411 2HD2 LEU A 109     -31.890   3.174  19.498  1.00  0.74           H  
ATOM   1412 3HD2 LEU A 109     -32.526   3.846  21.019  1.00  0.74           H  
ATOM   1413  C   LEU A 109     -28.813   1.163  23.061  1.00  0.74           C  
ATOM   1414  O   LEU A 109     -28.264   0.243  22.474  1.00  0.74           O  
ATOM   1415  N   ALA A 110     -28.097   2.097  23.707  1.00  0.78           N  
ATOM   1416  HN  ALA A 110     -28.605   2.821  24.309  1.00  0.78           H  
ATOM   1417  CA  ALA A 110     -26.658   2.147  23.609  1.00  0.78           C  
ATOM   1418  HA  ALA A 110     -26.394   1.856  22.592  1.00  0.78           H  
ATOM   1419  CB  ALA A 110     -26.212   3.613  23.794  1.00  0.78           C  
ATOM   1420  HB1 ALA A 110     -25.126   3.675  23.724  1.00  0.78           H  
ATOM   1421  HB2 ALA A 110     -26.533   3.970  24.773  1.00  0.78           H  
ATOM   1422  HB3 ALA A 110     -26.662   4.231  23.017  1.00  0.78           H  
ATOM   1423  C   ALA A 110     -25.960   1.167  24.557  1.00  0.78           C  
ATOM   1424  O   ALA A 110     -24.801   0.808  24.347  1.00  0.78           O  
ATOM   1425  N   ASP A 111     -26.719   0.659  25.560  1.00  0.78           N  
ATOM   1426  HN  ASP A 111     -27.748   0.949  25.607  1.00  0.78           H  
ATOM   1427  CA  ASP A 111     -26.225  -0.249  26.568  1.00  0.78           C  
ATOM   1428  HA  ASP A 111     -25.137  -0.283  26.514  1.00  0.78           H  
ATOM   1429  CB  ASP A 111     -26.647   0.227  27.977  1.00  0.78           C  
ATOM   1430  HB1 ASP A 111     -27.733   0.310  28.023  1.00  0.78           H  
ATOM   1431  HB2 ASP A 111     -26.305  -0.492  28.721  1.00  0.78           H  
ATOM   1432  CG  ASP A 111     -26.022   1.586  28.259  1.00  0.78           C  
ATOM   1433  OD1 ASP A 111     -24.870   1.815  27.811  1.00  0.78           O  
ATOM   1434  OD2 ASP A 111     -26.710   2.413  28.910  1.00  0.78           O  
ATOM   1435  C   ASP A 111     -26.776  -1.642  26.349  1.00  0.78           C  
ATOM   1436  O   ASP A 111     -26.072  -2.623  26.572  1.00  0.78           O  
ATOM   1437  N   VAL A 112     -28.034  -1.785  25.866  1.00  0.84           N  
ATOM   1438  HN  VAL A 112     -28.593  -0.913  25.598  1.00  0.84           H  
ATOM   1439  CA  VAL A 112     -28.642  -3.095  25.704  1.00  0.84           C  
ATOM   1440  HA  VAL A 112     -27.843  -3.822  25.851  1.00  0.84           H  
ATOM   1441  CB  VAL A 112     -29.730  -3.440  26.733  1.00  0.84           C  
ATOM   1442  HB  VAL A 112     -29.874  -4.519  26.687  1.00  0.84           H  
ATOM   1443  CG1 VAL A 112     -29.278  -3.112  28.174  1.00  0.84           C  
ATOM   1444 1HG1 VAL A 112     -30.074  -3.370  28.873  1.00  0.84           H  
ATOM   1445 2HG1 VAL A 112     -29.057  -2.048  28.253  1.00  0.84           H  
ATOM   1446 3HG1 VAL A 112     -28.384  -3.687  28.415  1.00  0.84           H  
ATOM   1447  CG2 VAL A 112     -31.095  -2.794  26.402  1.00  0.84           C  
ATOM   1448 1HG2 VAL A 112     -31.824  -3.073  27.163  1.00  0.84           H  
ATOM   1449 2HG2 VAL A 112     -31.436  -3.144  25.428  1.00  0.84           H  
ATOM   1450 3HG2 VAL A 112     -30.989  -1.709  26.382  1.00  0.84           H  
ATOM   1451  C   VAL A 112     -29.177  -3.330  24.299  1.00  0.84           C  
ATOM   1452  O   VAL A 112     -29.655  -2.423  23.620  1.00  0.84           O  
ATOM   1453  N   SER A 113     -29.132  -4.593  23.837  1.00  0.85           N  
ATOM   1454  HN  SER A 113     -28.640  -5.323  24.445  1.00  0.85           H  
ATOM   1455  CA  SER A 113     -29.700  -5.043  22.576  1.00  0.85           C  
ATOM   1456  HA  SER A 113     -30.238  -4.215  22.114  1.00  0.85           H  
ATOM   1457  CB  SER A 113     -28.545  -5.484  21.635  1.00  0.85           C  
ATOM   1458  HB1 SER A 113     -28.015  -4.589  21.310  1.00  0.85           H  
ATOM   1459  HB2 SER A 113     -27.869  -6.119  22.207  1.00  0.85           H  
ATOM   1460  OG  SER A 113     -28.950  -6.207  20.468  1.00  0.85           O  
ATOM   1461  HG  SER A 113     -29.451  -7.084  20.755  1.00  0.85           H  
ATOM   1462  C   SER A 113     -30.676  -6.182  22.843  1.00  0.85           C  
ATOM   1463  O   SER A 113     -30.338  -7.154  23.519  1.00  0.85           O  
ATOM   1464  N   ALA A 114     -31.936  -6.080  22.358  1.00  0.85           N  
ATOM   1465  HN  ALA A 114     -32.228  -5.152  21.913  1.00  0.85           H  
ATOM   1466  CA  ALA A 114     -32.917  -7.151  22.404  1.00  0.85           C  
ATOM   1467  HA  ALA A 114     -32.781  -7.685  23.344  1.00  0.85           H  
ATOM   1468  CB  ALA A 114     -34.362  -6.608  22.377  1.00  0.85           C  
ATOM   1469  HB1 ALA A 114     -35.064  -7.441  22.413  1.00  0.85           H  
ATOM   1470  HB2 ALA A 114     -34.520  -6.039  21.461  1.00  0.85           H  
ATOM   1471  HB3 ALA A 114     -34.523  -5.960  23.239  1.00  0.85           H  
ATOM   1472  C   ALA A 114     -32.665  -8.137  21.270  1.00  0.85           C  
ATOM   1473  O   ALA A 114     -32.691  -9.350  21.476  1.00  0.85           O  
ATOM   1474  N   GLU A 115     -32.333  -7.644  20.049  1.00  0.83           N  
ATOM   1475  HN  GLU A 115     -32.291  -6.582  19.922  1.00  0.83           H  
ATOM   1476  CA  GLU A 115     -32.033  -8.486  18.912  1.00  0.83           C  
ATOM   1477  HA  GLU A 115     -32.905  -9.125  18.774  1.00  0.83           H  
ATOM   1478  CB  GLU A 115     -31.871  -7.685  17.579  1.00  0.83           C  
ATOM   1479  HB1 GLU A 115     -31.649  -8.405  16.791  1.00  0.83           H  
ATOM   1480  HB2 GLU A 115     -32.825  -7.201  17.371  1.00  0.83           H  
ATOM   1481  CG  GLU A 115     -30.772  -6.587  17.530  1.00  0.83           C  
ATOM   1482  HG1 GLU A 115     -29.950  -6.897  18.176  1.00  0.83           H  
ATOM   1483  HG2 GLU A 115     -30.416  -6.505  16.503  1.00  0.83           H  
ATOM   1484  CD  GLU A 115     -31.249  -5.199  17.988  1.00  0.83           C  
ATOM   1485  OE1 GLU A 115     -31.862  -5.123  19.088  1.00  0.83           O  
ATOM   1486  OE2 GLU A 115     -30.986  -4.206  17.254  1.00  0.83           O  
ATOM   1487  C   GLU A 115     -30.850  -9.431  19.149  1.00  0.83           C  
ATOM   1488  O   GLU A 115     -30.921 -10.612  18.840  1.00  0.83           O  
ATOM   1489  N   ALA A 116     -29.756  -8.993  19.802  1.00  0.81           N  
ATOM   1490  HN  ALA A 116     -29.769  -7.993  20.182  1.00  0.81           H  
ATOM   1491  CA  ALA A 116     -28.552  -9.792  20.026  1.00  0.81           C  
ATOM   1492  HA  ALA A 116     -28.300 -10.267  19.078  1.00  0.81           H  
ATOM   1493  CB  ALA A 116     -27.372  -8.869  20.400  1.00  0.81           C  
ATOM   1494  HB1 ALA A 116     -26.478  -9.470  20.566  1.00  0.81           H  
ATOM   1495  HB2 ALA A 116     -27.614  -8.320  21.310  1.00  0.81           H  
ATOM   1496  HB3 ALA A 116     -27.190  -8.164  19.589  1.00  0.81           H  
ATOM   1497  C   ALA A 116     -28.706 -10.911  21.066  1.00  0.81           C  
ATOM   1498  O   ALA A 116     -27.804 -11.725  21.278  1.00  0.81           O  
ATOM   1499  N   ALA A 117     -29.876 -10.959  21.738  1.00  0.83           N  
ATOM   1500  HN  ALA A 117     -30.525 -10.112  21.660  1.00  0.83           H  
ATOM   1501  CA  ALA A 117     -30.319 -12.061  22.552  1.00  0.83           C  
ATOM   1502  HA  ALA A 117     -29.449 -12.663  22.813  1.00  0.83           H  
ATOM   1503  CB  ALA A 117     -30.925 -11.502  23.853  1.00  0.83           C  
ATOM   1504  HB1 ALA A 117     -31.265 -12.326  24.480  1.00  0.83           H  
ATOM   1505  HB2 ALA A 117     -31.770 -10.857  23.613  1.00  0.83           H  
ATOM   1506  HB3 ALA A 117     -30.170 -10.927  24.389  1.00  0.83           H  
ATOM   1507  C   ALA A 117     -31.324 -12.963  21.823  1.00  0.83           C  
ATOM   1508  O   ALA A 117     -31.229 -14.184  21.912  1.00  0.83           O  
ATOM   1509  N   TYR A 118     -32.284 -12.405  21.048  1.00  0.79           N  
ATOM   1510  HN  TYR A 118     -32.256 -11.353  20.853  1.00  0.79           H  
ATOM   1511  CA  TYR A 118     -33.356 -13.212  20.474  1.00  0.79           C  
ATOM   1512  HA  TYR A 118     -33.436 -14.128  21.060  1.00  0.79           H  
ATOM   1513  CB  TYR A 118     -34.701 -12.455  20.590  1.00  0.79           C  
ATOM   1514  HB1 TYR A 118     -34.633 -11.535  20.010  1.00  0.79           H  
ATOM   1515  HB2 TYR A 118     -35.491 -13.085  20.181  1.00  0.79           H  
ATOM   1516  CG  TYR A 118     -35.055 -12.102  22.014  1.00  0.79           C  
ATOM   1517  CD1 TYR A 118     -34.731 -12.879  23.146  1.00  0.79           C  
ATOM   1518  HD1 TYR A 118     -34.140 -13.787  23.028  1.00  0.79           H  
ATOM   1519  CE1 TYR A 118     -35.164 -12.492  24.422  1.00  0.79           C  
ATOM   1520  HE1 TYR A 118     -34.866 -13.070  25.297  1.00  0.79           H  
ATOM   1521  CD2 TYR A 118     -35.810 -10.941  22.201  1.00  0.79           C  
ATOM   1522  HD2 TYR A 118     -36.022 -10.298  21.347  1.00  0.79           H  
ATOM   1523  CE2 TYR A 118     -36.298 -10.589  23.462  1.00  0.79           C  
ATOM   1524  HE2 TYR A 118     -36.929  -9.708  23.578  1.00  0.79           H  
ATOM   1525  CZ  TYR A 118     -35.974 -11.370  24.572  1.00  0.79           C  
ATOM   1526  OH  TYR A 118     -36.486 -11.046  25.839  1.00  0.79           O  
ATOM   1527  C   TYR A 118     -33.131 -13.607  19.011  1.00  0.79           C  
ATOM   1528  O   TYR A 118     -33.874 -14.426  18.468  1.00  0.79           O  
ATOM   1529  N   SER A 119     -32.063 -13.076  18.360  1.00  0.81           N  
ATOM   1530  HN  SER A 119     -31.369 -12.499  18.935  1.00  0.81           H  
ATOM   1531  CA  SER A 119     -31.789 -13.235  16.921  1.00  0.81           C  
ATOM   1532  HA  SER A 119     -32.651 -12.839  16.384  1.00  0.81           H  
ATOM   1533  CB  SER A 119     -30.536 -12.425  16.446  1.00  0.81           C  
ATOM   1534  HB1 SER A 119     -30.704 -11.371  16.666  1.00  0.81           H  
ATOM   1535  HB2 SER A 119     -29.667 -12.779  17.000  1.00  0.81           H  
ATOM   1536  OG  SER A 119     -30.265 -12.558  15.045  1.00  0.81           O  
ATOM   1537  HG  SER A 119     -30.091 -13.568  14.816  1.00  0.81           H  
ATOM   1538  C   SER A 119     -31.598 -14.669  16.465  1.00  0.81           C  
ATOM   1539  O   SER A 119     -32.322 -15.166  15.611  1.00  0.81           O  
ATOM   1540  N   HIS A 120     -30.664 -15.412  17.098  1.00  0.80           N  
ATOM   1541  HN  HIS A 120     -30.176 -15.002  17.957  1.00  0.80           H  
ATOM   1542  CA  HIS A 120     -30.296 -16.752  16.655  1.00  0.80           C  
ATOM   1543  HA  HIS A 120     -30.048 -16.679  15.596  1.00  0.80           H  
ATOM   1544  CB  HIS A 120     -29.030 -17.279  17.379  1.00  0.80           C  
ATOM   1545  HB1 HIS A 120     -29.213 -17.251  18.453  1.00  0.80           H  
ATOM   1546  HB2 HIS A 120     -28.860 -18.309  17.066  1.00  0.80           H  
ATOM   1547  CG  HIS A 120     -27.793 -16.492  17.093  1.00  0.80           C  
ATOM   1548  CD2 HIS A 120     -26.729 -16.180  17.872  1.00  0.80           C  
ATOM   1549  HD2 HIS A 120     -26.591 -16.430  18.924  1.00  0.80           H  
ATOM   1550  ND1 HIS A 120     -27.606 -16.009  15.815  1.00  0.80           N  
ATOM   1551  HD1 HIS A 120     -28.270 -16.104  14.981  1.00  0.80           H  
ATOM   1552  CE1 HIS A 120     -26.443 -15.409  15.839  1.00  0.80           C  
ATOM   1553  HE1 HIS A 120     -25.998 -14.910  14.978  1.00  0.80           H  
ATOM   1554  NE2 HIS A 120     -25.855 -15.481  17.062  1.00  0.80           N  
ATOM   1555  C   HIS A 120     -31.405 -17.791  16.780  1.00  0.80           C  
ATOM   1556  O   HIS A 120     -31.393 -18.819  16.123  1.00  0.80           O  
ATOM   1557  N   LEU A 121     -32.434 -17.520  17.602  1.00  0.77           N  
ATOM   1558  HN  LEU A 121     -32.351 -16.711  18.297  1.00  0.77           H  
ATOM   1559  CA  LEU A 121     -33.653 -18.303  17.564  1.00  0.77           C  
ATOM   1560  HA  LEU A 121     -33.415 -19.340  17.327  1.00  0.77           H  
ATOM   1561  CB  LEU A 121     -34.382 -18.235  18.923  1.00  0.77           C  
ATOM   1562  HB1 LEU A 121     -33.771 -18.783  19.641  1.00  0.77           H  
ATOM   1563  HB2 LEU A 121     -34.425 -17.184  19.210  1.00  0.77           H  
ATOM   1564  CG  LEU A 121     -35.820 -18.794  19.032  1.00  0.77           C  
ATOM   1565  HG  LEU A 121     -36.253 -18.783  18.032  1.00  0.77           H  
ATOM   1566  CD1 LEU A 121     -35.786 -20.252  19.504  1.00  0.77           C  
ATOM   1567 1HD1 LEU A 121     -36.804 -20.635  19.577  1.00  0.77           H  
ATOM   1568 2HD1 LEU A 121     -35.307 -20.307  20.482  1.00  0.77           H  
ATOM   1569 3HD1 LEU A 121     -35.223 -20.853  18.790  1.00  0.77           H  
ATOM   1570  CD2 LEU A 121     -36.634 -17.827  19.897  1.00  0.77           C  
ATOM   1571 1HD2 LEU A 121     -37.655 -18.196  19.992  1.00  0.77           H  
ATOM   1572 2HD2 LEU A 121     -36.646 -16.842  19.429  1.00  0.77           H  
ATOM   1573 3HD2 LEU A 121     -36.181 -17.754  20.886  1.00  0.77           H  
ATOM   1574  C   LEU A 121     -34.654 -17.774  16.573  1.00  0.77           C  
ATOM   1575  O   LEU A 121     -35.141 -18.538  15.738  1.00  0.77           O  
ATOM   1576  N   THR A 122     -35.065 -16.488  16.655  1.00  0.83           N  
ATOM   1577  HN  THR A 122     -34.501 -15.776  17.221  1.00  0.83           H  
ATOM   1578  CA  THR A 122     -36.287 -16.079  15.964  1.00  0.83           C  
ATOM   1579  HA  THR A 122     -37.036 -16.842  16.176  1.00  0.83           H  
ATOM   1580  CB  THR A 122     -36.895 -14.742  16.376  1.00  0.83           C  
ATOM   1581  HB  THR A 122     -37.795 -14.579  15.783  1.00  0.83           H  
ATOM   1582  OG1 THR A 122     -36.020 -13.655  16.158  1.00  0.83           O  
ATOM   1583  HG1 THR A 122     -35.142 -13.794  16.717  1.00  0.83           H  
ATOM   1584  CG2 THR A 122     -37.286 -14.714  17.861  1.00  0.83           C  
ATOM   1585 1HG2 THR A 122     -37.714 -13.742  18.106  1.00  0.83           H  
ATOM   1586 2HG2 THR A 122     -36.401 -14.886  18.474  1.00  0.83           H  
ATOM   1587 3HG2 THR A 122     -38.021 -15.494  18.059  1.00  0.83           H  
ATOM   1588  C   THR A 122     -36.106 -16.054  14.457  1.00  0.83           C  
ATOM   1589  O   THR A 122     -36.956 -16.490  13.696  1.00  0.83           O  
ATOM   1590  N   THR A 123     -34.939 -15.550  14.018  1.00  0.86           N  
ATOM   1591  HN  THR A 123     -34.243 -15.231  14.765  1.00  0.86           H  
ATOM   1592  CA  THR A 123     -34.522 -15.393  12.621  1.00  0.86           C  
ATOM   1593  HA  THR A 123     -35.274 -14.760  12.149  1.00  0.86           H  
ATOM   1594  CB  THR A 123     -33.198 -14.634  12.513  1.00  0.86           C  
ATOM   1595  HB  THR A 123     -32.540 -14.991  13.306  1.00  0.86           H  
ATOM   1596  OG1 THR A 123     -33.442 -13.260  12.735  1.00  0.86           O  
ATOM   1597  HG1 THR A 123     -34.117 -12.903  12.014  1.00  0.86           H  
ATOM   1598  CG2 THR A 123     -32.449 -14.777  11.174  1.00  0.86           C  
ATOM   1599 1HG2 THR A 123     -31.526 -14.198  11.210  1.00  0.86           H  
ATOM   1600 2HG2 THR A 123     -33.078 -14.407  10.364  1.00  0.86           H  
ATOM   1601 3HG2 THR A 123     -32.212 -15.827  11.000  1.00  0.86           H  
ATOM   1602  C   THR A 123     -34.466 -16.669  11.798  1.00  0.86           C  
ATOM   1603  O   THR A 123     -34.971 -16.646  10.677  1.00  0.86           O  
ATOM   1604  N   PRO A 124     -33.947 -17.818  12.236  1.00  0.86           N  
ATOM   1605  CD  PRO A 124     -32.897 -17.916  13.256  1.00  0.86           C  
ATOM   1606  HD1 PRO A 124     -33.334 -18.087  14.240  1.00  0.86           H  
ATOM   1607  HD2 PRO A 124     -32.298 -17.006  13.277  1.00  0.86           H  
ATOM   1608  CA  PRO A 124     -34.012 -19.026  11.421  1.00  0.86           C  
ATOM   1609  HA  PRO A 124     -33.623 -18.820  10.424  1.00  0.86           H  
ATOM   1610  CB  PRO A 124     -33.076 -19.998  12.154  1.00  0.86           C  
ATOM   1611  HB1 PRO A 124     -33.628 -20.580  12.892  1.00  0.86           H  
ATOM   1612  HB2 PRO A 124     -32.593 -20.672  11.447  1.00  0.86           H  
ATOM   1613  CG  PRO A 124     -32.046 -19.107  12.835  1.00  0.86           C  
ATOM   1614  HG1 PRO A 124     -31.601 -19.602  13.698  1.00  0.86           H  
ATOM   1615  HG2 PRO A 124     -31.260 -18.808  12.142  1.00  0.86           H  
ATOM   1616  C   PRO A 124     -35.400 -19.641  11.316  1.00  0.86           C  
ATOM   1617  O   PRO A 124     -35.596 -20.547  10.517  1.00  0.86           O  
ATOM   1618  N   VAL A 125     -36.359 -19.204  12.153  1.00  0.88           N  
ATOM   1619  HN  VAL A 125     -36.098 -18.435  12.850  1.00  0.88           H  
ATOM   1620  CA  VAL A 125     -37.723 -19.701  12.178  1.00  0.88           C  
ATOM   1621  HA  VAL A 125     -37.739 -20.699  11.739  1.00  0.88           H  
ATOM   1622  CB  VAL A 125     -38.184 -19.798  13.627  1.00  0.88           C  
ATOM   1623  HB  VAL A 125     -38.218 -18.800  14.063  1.00  0.88           H  
ATOM   1624  CG1 VAL A 125     -39.578 -20.442  13.718  1.00  0.88           C  
ATOM   1625 1HG1 VAL A 125     -39.885 -20.500  14.762  1.00  0.88           H  
ATOM   1626 2HG1 VAL A 125     -39.544 -21.446  13.294  1.00  0.88           H  
ATOM   1627 3HG1 VAL A 125     -40.295 -19.838  13.162  1.00  0.88           H  
ATOM   1628  CG2 VAL A 125     -37.161 -20.658  14.395  1.00  0.88           C  
ATOM   1629 1HG2 VAL A 125     -37.468 -20.744  15.437  1.00  0.88           H  
ATOM   1630 2HG2 VAL A 125     -36.179 -20.188  14.343  1.00  0.88           H  
ATOM   1631 3HG2 VAL A 125     -37.112 -21.651  13.948  1.00  0.88           H  
ATOM   1632  C   VAL A 125     -38.655 -18.803  11.381  1.00  0.88           C  
ATOM   1633  O   VAL A 125     -39.585 -19.249  10.715  1.00  0.88           O  
ATOM   1634  N   PHE A 126     -38.433 -17.479  11.400  1.00  0.90           N  
ATOM   1635  HN  PHE A 126     -37.577 -17.094  11.914  1.00  0.90           H  
ATOM   1636  CA  PHE A 126     -39.338 -16.565  10.734  1.00  0.90           C  
ATOM   1637  HA  PHE A 126     -40.290 -17.074  10.583  1.00  0.90           H  
ATOM   1638  CB  PHE A 126     -39.579 -15.344  11.657  1.00  0.90           C  
ATOM   1639  HB1 PHE A 126     -38.642 -14.797  11.766  1.00  0.90           H  
ATOM   1640  HB2 PHE A 126     -40.326 -14.698  11.196  1.00  0.90           H  
ATOM   1641  CG  PHE A 126     -40.073 -15.753  13.044  1.00  0.90           C  
ATOM   1642  CD1 PHE A 126     -40.772 -16.951  13.311  1.00  0.90           C  
ATOM   1643  HD1 PHE A 126     -40.946 -17.656  12.498  1.00  0.90           H  
ATOM   1644  CD2 PHE A 126     -39.842 -14.892  14.128  1.00  0.90           C  
ATOM   1645  HD2 PHE A 126     -39.258 -13.985  13.973  1.00  0.90           H  
ATOM   1646  CE1 PHE A 126     -41.247 -17.257  14.590  1.00  0.90           C  
ATOM   1647  HE1 PHE A 126     -41.766 -18.199  14.769  1.00  0.90           H  
ATOM   1648  CE2 PHE A 126     -40.346 -15.174  15.405  1.00  0.90           C  
ATOM   1649  HE2 PHE A 126     -40.184 -14.470  16.221  1.00  0.90           H  
ATOM   1650  CZ  PHE A 126     -41.055 -16.355  15.635  1.00  0.90           C  
ATOM   1651  HZ  PHE A 126     -41.456 -16.570  16.626  1.00  0.90           H  
ATOM   1652  C   PHE A 126     -38.794 -16.160   9.378  1.00  0.90           C  
ATOM   1653  O   PHE A 126     -39.528 -15.985   8.413  1.00  0.90           O  
ATOM   1654  N   GLY A 127     -37.458 -16.094   9.264  1.00  0.91           N  
ATOM   1655  HN  GLY A 127     -36.874 -16.435  10.093  1.00  0.91           H  
ATOM   1656  CA  GLY A 127     -36.747 -15.597   8.105  1.00  0.91           C  
ATOM   1657  HA1 GLY A 127     -35.903 -16.254   7.895  1.00  0.91           H  
ATOM   1658  HA2 GLY A 127     -37.422 -15.587   7.249  1.00  0.91           H  
ATOM   1659  C   GLY A 127     -36.237 -14.200   8.348  1.00  0.91           C  
ATOM   1660  O   GLY A 127     -36.683 -13.490   9.244  1.00  0.91           O  
ATOM   1661  N   LYS A 128     -35.256 -13.802   7.523  1.00  0.87           N  
ATOM   1662  HN  LYS A 128     -34.959 -14.507   6.775  1.00  0.87           H  
ATOM   1663  CA  LYS A 128     -34.548 -12.535   7.519  1.00  0.87           C  
ATOM   1664  HA  LYS A 128     -34.100 -12.437   8.508  1.00  0.87           H  
ATOM   1665  CB  LYS A 128     -33.368 -12.617   6.521  1.00  0.87           C  
ATOM   1666  HB1 LYS A 128     -33.758 -12.760   5.513  1.00  0.87           H  
ATOM   1667  HB2 LYS A 128     -32.797 -11.689   6.562  1.00  0.87           H  
ATOM   1668  CG  LYS A 128     -32.449 -13.794   6.880  1.00  0.87           C  
ATOM   1669  HG1 LYS A 128     -32.436 -13.901   7.965  1.00  0.87           H  
ATOM   1670  HG2 LYS A 128     -32.858 -14.699   6.430  1.00  0.87           H  
ATOM   1671  CD  LYS A 128     -31.005 -13.623   6.395  1.00  0.87           C  
ATOM   1672  HD1 LYS A 128     -30.966 -13.816   5.323  1.00  0.87           H  
ATOM   1673  HD2 LYS A 128     -30.684 -12.600   6.592  1.00  0.87           H  
ATOM   1674  CE  LYS A 128     -30.058 -14.589   7.110  1.00  0.87           C  
ATOM   1675  HE1 LYS A 128     -30.059 -14.371   8.178  1.00  0.87           H  
ATOM   1676  HE2 LYS A 128     -30.397 -15.612   6.947  1.00  0.87           H  
ATOM   1677  NZ  LYS A 128     -28.687 -14.439   6.583  1.00  0.87           N1+
ATOM   1678  HZ1 LYS A 128     -28.033 -15.118   7.089  1.00  0.87           H  
ATOM   1679  HZ2 LYS A 128     -28.351 -13.436   6.743  1.00  0.87           H  
ATOM   1680  HZ3 LYS A 128     -28.682 -14.654   5.535  1.00  0.87           H  
ATOM   1681  C   LYS A 128     -35.348 -11.255   7.289  1.00  0.87           C  
ATOM   1682  O   LYS A 128     -36.439 -11.277   6.722  1.00  0.87           O  
ATOM   1683  N   GLY A 129     -34.808 -10.093   7.745  1.00  0.90           N  
ATOM   1684  HN  GLY A 129     -33.943 -10.155   8.372  1.00  0.90           H  
ATOM   1685  CA  GLY A 129     -35.336  -8.757   7.432  1.00  0.90           C  
ATOM   1686  HA1 GLY A 129     -34.485  -8.083   7.337  1.00  0.90           H  
ATOM   1687  HA2 GLY A 129     -35.854  -8.826   6.475  1.00  0.90           H  
ATOM   1688  C   GLY A 129     -36.295  -8.139   8.423  1.00  0.90           C  
ATOM   1689  O   GLY A 129     -36.586  -6.942   8.382  1.00  0.90           O  
ATOM   1690  N   VAL A 130     -36.824  -8.943   9.355  1.00  0.90           N  
ATOM   1691  HN  VAL A 130     -36.437  -9.936   9.448  1.00  0.90           H  
ATOM   1692  CA  VAL A 130     -37.889  -8.536  10.239  1.00  0.90           C  
ATOM   1693  HA  VAL A 130     -37.909  -7.446  10.264  1.00  0.90           H  
ATOM   1694  CB  VAL A 130     -39.251  -9.020   9.771  1.00  0.90           C  
ATOM   1695  HB  VAL A 130     -39.969  -8.817  10.565  1.00  0.90           H  
ATOM   1696  CG1 VAL A 130     -39.675  -8.211   8.532  1.00  0.90           C  
ATOM   1697 1HG1 VAL A 130     -40.652  -8.553   8.191  1.00  0.90           H  
ATOM   1698 2HG1 VAL A 130     -38.943  -8.353   7.737  1.00  0.90           H  
ATOM   1699 3HG1 VAL A 130     -39.731  -7.153   8.790  1.00  0.90           H  
ATOM   1700  CG2 VAL A 130     -39.205 -10.549   9.551  1.00  0.90           C  
ATOM   1701 1HG2 VAL A 130     -40.182 -10.898   9.215  1.00  0.90           H  
ATOM   1702 2HG2 VAL A 130     -38.945 -11.044  10.487  1.00  0.90           H  
ATOM   1703 3HG2 VAL A 130     -38.456 -10.785   8.795  1.00  0.90           H  
ATOM   1704  C   VAL A 130     -37.691  -9.031  11.647  1.00  0.90           C  
ATOM   1705  O   VAL A 130     -36.910  -9.938  11.934  1.00  0.90           O  
ATOM   1706  N   ILE A 131     -38.438  -8.408  12.574  1.00  0.86           N  
ATOM   1707  HN  ILE A 131     -39.003  -7.560  12.248  1.00  0.86           H  
ATOM   1708  CA  ILE A 131     -38.553  -8.772  13.972  1.00  0.86           C  
ATOM   1709  HA  ILE A 131     -39.292  -8.083  14.381  1.00  0.86           H  
ATOM   1710  CB  ILE A 131     -39.155 -10.173  14.186  1.00  0.86           C  
ATOM   1711  HB  ILE A 131     -38.429 -10.919  13.862  1.00  0.86           H  
ATOM   1712  CG2 ILE A 131     -39.446 -10.385  15.686  1.00  0.86           C  
ATOM   1713 1HG2 ILE A 131     -39.872 -11.377  15.837  1.00  0.86           H  
ATOM   1714 2HG2 ILE A 131     -40.153  -9.630  16.030  1.00  0.86           H  
ATOM   1715 3HG2 ILE A 131     -38.519 -10.298  16.252  1.00  0.86           H  
ATOM   1716  CG1 ILE A 131     -40.450 -10.343  13.352  1.00  0.86           C  
ATOM   1717 1HG1 ILE A 131     -41.208  -9.676  13.763  1.00  0.86           H  
ATOM   1718 2HG1 ILE A 131     -40.231 -10.056  12.324  1.00  0.86           H  
ATOM   1719  CD1 ILE A 131     -41.019 -11.759  13.339  1.00  0.86           C  
ATOM   1720 1HD1 ILE A 131     -41.924 -11.782  12.731  1.00  0.86           H  
ATOM   1721 2HD1 ILE A 131     -41.258 -12.064  14.358  1.00  0.86           H  
ATOM   1722 3HD1 ILE A 131     -40.282 -12.443  12.919  1.00  0.86           H  
ATOM   1723  C   ILE A 131     -37.258  -8.462  14.737  1.00  0.86           C  
ATOM   1724  O   ILE A 131     -37.126  -7.386  15.301  1.00  0.86           O  
ATOM   1725  N   PHE A 132     -36.260  -9.381  14.735  1.00  0.85           N  
ATOM   1726  HN  PHE A 132     -36.450 -10.324  14.266  1.00  0.85           H  
ATOM   1727  CA  PHE A 132     -34.944  -9.168  15.330  1.00  0.85           C  
ATOM   1728  HA  PHE A 132     -34.929  -8.156  15.733  1.00  0.85           H  
ATOM   1729  CB  PHE A 132     -34.689 -10.147  16.517  1.00  0.85           C  
ATOM   1730  HB1 PHE A 132     -34.785 -11.173  16.163  1.00  0.85           H  
ATOM   1731  HB2 PHE A 132     -33.682  -9.988  16.903  1.00  0.85           H  
ATOM   1732  CG  PHE A 132     -35.692  -9.907  17.626  1.00  0.85           C  
ATOM   1733  CD1 PHE A 132     -35.681  -8.727  18.390  1.00  0.85           C  
ATOM   1734  HD1 PHE A 132     -34.900  -7.985  18.221  1.00  0.85           H  
ATOM   1735  CD2 PHE A 132     -36.690 -10.851  17.900  1.00  0.85           C  
ATOM   1736  HD2 PHE A 132     -36.695 -11.791  17.349  1.00  0.85           H  
ATOM   1737  CE1 PHE A 132     -36.659  -8.490  19.365  1.00  0.85           C  
ATOM   1738  HE1 PHE A 132     -36.626  -7.576  19.957  1.00  0.85           H  
ATOM   1739  CE2 PHE A 132     -37.680 -10.622  18.860  1.00  0.85           C  
ATOM   1740  HE2 PHE A 132     -38.448 -11.373  19.045  1.00  0.85           H  
ATOM   1741  CZ  PHE A 132     -37.678  -9.425  19.580  1.00  0.85           C  
ATOM   1742  HZ  PHE A 132     -38.466  -9.220  20.305  1.00  0.85           H  
ATOM   1743  C   PHE A 132     -33.790  -9.276  14.310  1.00  0.85           C  
ATOM   1744  O   PHE A 132     -32.630  -9.176  14.692  1.00  0.85           O  
ATOM   1745  N   ASP A 133     -34.050  -9.430  12.981  1.00  0.85           N  
ATOM   1746  HN  ASP A 133     -35.065  -9.563  12.671  1.00  0.85           H  
ATOM   1747  CA  ASP A 133     -32.999  -9.422  11.956  1.00  0.85           C  
ATOM   1748  HA  ASP A 133     -32.050  -9.651  12.440  1.00  0.85           H  
ATOM   1749  CB  ASP A 133     -33.253 -10.491  10.857  1.00  0.85           C  
ATOM   1750  HB1 ASP A 133     -33.668 -11.381  11.331  1.00  0.85           H  
ATOM   1751  HB2 ASP A 133     -33.973 -10.089  10.144  1.00  0.85           H  
ATOM   1752  CG  ASP A 133     -31.990 -10.894  10.094  1.00  0.85           C  
ATOM   1753  OD1 ASP A 133     -30.912 -11.020  10.720  1.00  0.85           O  
ATOM   1754  OD2 ASP A 133     -32.119 -11.146   8.865  1.00  0.85           O  
ATOM   1755  C   ASP A 133     -32.889  -8.039  11.322  1.00  0.85           C  
ATOM   1756  O   ASP A 133     -32.610  -7.863  10.139  1.00  0.85           O  
ATOM   1757  N   CYS A 134     -33.156  -6.984  12.105  1.00  0.88           N  
ATOM   1758  HN  CYS A 134     -33.382  -7.147  13.138  1.00  0.88           H  
ATOM   1759  CA  CYS A 134     -33.147  -5.644  11.596  1.00  0.88           C  
ATOM   1760  HA  CYS A 134     -32.368  -5.552  10.839  1.00  0.88           H  
ATOM   1761  CB  CYS A 134     -34.521  -5.274  10.966  1.00  0.88           C  
ATOM   1762  HB1 CYS A 134     -34.496  -4.219  10.695  1.00  0.88           H  
ATOM   1763  HB2 CYS A 134     -34.655  -5.877  10.068  1.00  0.88           H  
ATOM   1764  SG  CYS A 134     -35.956  -5.545  12.048  1.00  0.88           S  
ATOM   1765  HG  CYS A 134     -36.024  -6.840  12.385  1.00  0.88           H  
ATOM   1766  C   CYS A 134     -32.811  -4.749  12.768  1.00  0.88           C  
ATOM   1767  O   CYS A 134     -33.068  -5.162  13.897  1.00  0.88           O  
ATOM   1768  N   PRO A 135     -32.226  -3.560  12.609  1.00  0.86           N  
ATOM   1769  CD  PRO A 135     -31.786  -2.993  11.332  1.00  0.86           C  
ATOM   1770  HD1 PRO A 135     -32.510  -3.207  10.546  1.00  0.86           H  
ATOM   1771  HD2 PRO A 135     -30.812  -3.392  11.048  1.00  0.86           H  
ATOM   1772  CA  PRO A 135     -32.056  -2.626  13.717  1.00  0.86           C  
ATOM   1773  HA  PRO A 135     -31.401  -3.076  14.463  1.00  0.86           H  
ATOM   1774  CB  PRO A 135     -31.334  -1.416  13.076  1.00  0.86           C  
ATOM   1775  HB1 PRO A 135     -31.687  -0.482  13.512  1.00  0.86           H  
ATOM   1776  HB2 PRO A 135     -30.255  -1.496  13.211  1.00  0.86           H  
ATOM   1777  CG  PRO A 135     -31.699  -1.491  11.592  1.00  0.86           C  
ATOM   1778  HG1 PRO A 135     -32.655  -1.005  11.399  1.00  0.86           H  
ATOM   1779  HG2 PRO A 135     -30.926  -1.031  10.976  1.00  0.86           H  
ATOM   1780  C   PRO A 135     -33.378  -2.241  14.383  1.00  0.86           C  
ATOM   1781  O   PRO A 135     -34.437  -2.321  13.747  1.00  0.86           O  
ATOM   1782  N   ASN A 136     -33.335  -1.766  15.648  1.00  0.84           N  
ATOM   1783  HN  ASN A 136     -32.369  -1.686  16.102  1.00  0.84           H  
ATOM   1784  CA  ASN A 136     -34.478  -1.352  16.453  1.00  0.84           C  
ATOM   1785  HA  ASN A 136     -35.060  -2.246  16.675  1.00  0.84           H  
ATOM   1786  CB  ASN A 136     -33.932  -0.800  17.813  1.00  0.84           C  
ATOM   1787  HB1 ASN A 136     -33.283  -1.557  18.252  1.00  0.84           H  
ATOM   1788  HB2 ASN A 136     -33.353   0.101  17.607  1.00  0.84           H  
ATOM   1789  CG  ASN A 136     -35.016  -0.449  18.835  1.00  0.84           C  
ATOM   1790  OD1 ASN A 136     -35.392  -1.197  19.723  1.00  0.84           O  
ATOM   1791  ND2 ASN A 136     -35.571   0.794  18.708  1.00  0.84           N  
ATOM   1792 1HD2 ASN A 136     -35.241   1.450  17.930  1.00  0.84           H  
ATOM   1793 2HD2 ASN A 136     -36.335   1.110  19.387  1.00  0.84           H  
ATOM   1794  C   ASN A 136     -35.419  -0.356  15.742  1.00  0.84           C  
ATOM   1795  O   ASN A 136     -36.632  -0.445  15.872  1.00  0.84           O  
ATOM   1796  N   SER A 137     -34.875   0.604  14.950  1.00  0.87           N  
ATOM   1797  HN  SER A 137     -33.809   0.626  14.857  1.00  0.87           H  
ATOM   1798  CA  SER A 137     -35.643   1.612  14.213  1.00  0.87           C  
ATOM   1799  HA  SER A 137     -36.228   2.157  14.954  1.00  0.87           H  
ATOM   1800  CB  SER A 137     -34.734   2.670  13.500  1.00  0.87           C  
ATOM   1801  HB1 SER A 137     -35.356   3.517  13.209  1.00  0.87           H  
ATOM   1802  HB2 SER A 137     -33.975   3.003  14.208  1.00  0.87           H  
ATOM   1803  OG  SER A 137     -34.073   2.172  12.329  1.00  0.87           O  
ATOM   1804  HG  SER A 137     -33.459   1.361  12.591  1.00  0.87           H  
ATOM   1805  C   SER A 137     -36.642   1.001  13.238  1.00  0.87           C  
ATOM   1806  O   SER A 137     -37.788   1.421  13.180  1.00  0.87           O  
ATOM   1807  N   ARG A 138     -36.217  -0.059  12.510  1.00  0.84           N  
ATOM   1808  HN  ARG A 138     -35.183  -0.323  12.590  1.00  0.84           H  
ATOM   1809  CA  ARG A 138     -37.042  -0.868  11.631  1.00  0.84           C  
ATOM   1810  HA  ARG A 138     -37.540  -0.206  10.922  1.00  0.84           H  
ATOM   1811  CB  ARG A 138     -36.138  -1.847  10.833  1.00  0.84           C  
ATOM   1812  HB1 ARG A 138     -35.613  -2.481  11.547  1.00  0.84           H  
ATOM   1813  HB2 ARG A 138     -36.780  -2.463  10.203  1.00  0.84           H  
ATOM   1814  CG  ARG A 138     -35.085  -1.170   9.928  1.00  0.84           C  
ATOM   1815  HG1 ARG A 138     -34.474  -0.508  10.542  1.00  0.84           H  
ATOM   1816  HG2 ARG A 138     -34.455  -1.944   9.490  1.00  0.84           H  
ATOM   1817  CD  ARG A 138     -35.706  -0.352   8.800  1.00  0.84           C  
ATOM   1818  HD1 ARG A 138     -36.418  -0.966   8.250  1.00  0.84           H  
ATOM   1819  HD2 ARG A 138     -36.218   0.516   9.215  1.00  0.84           H  
ATOM   1820  NE  ARG A 138     -34.608   0.100   7.878  1.00  0.84           N1+
ATOM   1821  HE  ARG A 138     -33.711  -0.481   7.815  1.00  0.84           H  
ATOM   1822  CZ  ARG A 138     -34.718   1.210   7.131  1.00  0.84           C  
ATOM   1823  NH1 ARG A 138     -35.772   1.996   7.242  1.00  0.84           N  
ATOM   1824 1HH1 ARG A 138     -36.551   1.752   7.933  1.00  0.84           H  
ATOM   1825 2HH1 ARG A 138     -35.847   2.878   6.641  1.00  0.84           H  
ATOM   1826  NH2 ARG A 138     -33.771   1.599   6.279  1.00  0.84           N  
ATOM   1827 1HH2 ARG A 138     -32.879   1.019   6.170  1.00  0.84           H  
ATOM   1828 2HH2 ARG A 138     -33.903   2.492   5.704  1.00  0.84           H  
ATOM   1829  C   ARG A 138     -38.108  -1.667  12.371  1.00  0.84           C  
ATOM   1830  O   ARG A 138     -39.278  -1.602  12.015  1.00  0.84           O  
ATOM   1831  N   LEU A 139     -37.731  -2.382  13.462  1.00  0.87           N  
ATOM   1832  HN  LEU A 139     -36.693  -2.366  13.721  1.00  0.87           H  
ATOM   1833  CA  LEU A 139     -38.621  -3.174  14.316  1.00  0.87           C  
ATOM   1834  HA  LEU A 139     -39.062  -3.955  13.697  1.00  0.87           H  
ATOM   1835  CB  LEU A 139     -37.815  -3.872  15.454  1.00  0.87           C  
ATOM   1836  HB1 LEU A 139     -37.304  -4.728  15.013  1.00  0.87           H  
ATOM   1837  HB2 LEU A 139     -37.078  -3.156  15.818  1.00  0.87           H  
ATOM   1838  CG  LEU A 139     -38.608  -4.388  16.685  1.00  0.87           C  
ATOM   1839  HG  LEU A 139     -39.133  -3.535  17.115  1.00  0.87           H  
ATOM   1840  CD1 LEU A 139     -39.666  -5.459  16.355  1.00  0.87           C  
ATOM   1841 1HD1 LEU A 139     -40.173  -5.764  17.270  1.00  0.87           H  
ATOM   1842 2HD1 LEU A 139     -39.180  -6.324  15.904  1.00  0.87           H  
ATOM   1843 3HD1 LEU A 139     -40.395  -5.047  15.657  1.00  0.87           H  
ATOM   1844  CD2 LEU A 139     -37.636  -4.915  17.755  1.00  0.87           C  
ATOM   1845 1HD2 LEU A 139     -38.201  -5.275  18.615  1.00  0.87           H  
ATOM   1846 2HD2 LEU A 139     -36.970  -4.111  18.069  1.00  0.87           H  
ATOM   1847 3HD2 LEU A 139     -37.047  -5.733  17.340  1.00  0.87           H  
ATOM   1848  C   LEU A 139     -39.766  -2.338  14.892  1.00  0.87           C  
ATOM   1849  O   LEU A 139     -40.922  -2.750  14.864  1.00  0.87           O  
ATOM   1850  N   MET A 140     -39.486  -1.101  15.364  1.00  0.88           N  
ATOM   1851  HN  MET A 140     -38.465  -0.782  15.360  1.00  0.88           H  
ATOM   1852  CA  MET A 140     -40.491  -0.175  15.879  1.00  0.88           C  
ATOM   1853  HA  MET A 140     -40.951  -0.636  16.753  1.00  0.88           H  
ATOM   1854  CB  MET A 140     -39.828   1.149  16.338  1.00  0.88           C  
ATOM   1855  HB1 MET A 140     -39.197   1.505  15.524  1.00  0.88           H  
ATOM   1856  HB2 MET A 140     -40.622   1.872  16.526  1.00  0.88           H  
ATOM   1857  CG  MET A 140     -38.955   1.065  17.611  1.00  0.88           C  
ATOM   1858  HG1 MET A 140     -38.140   0.369  17.411  1.00  0.88           H  
ATOM   1859  HG2 MET A 140     -38.548   2.058  17.802  1.00  0.88           H  
ATOM   1860  SD  MET A 140     -39.798   0.513  19.116  1.00  0.88           S  
ATOM   1861  CE  MET A 140     -38.932  -1.080  19.216  1.00  0.88           C  
ATOM   1862  HE1 MET A 140     -39.284  -1.631  20.088  1.00  0.88           H  
ATOM   1863  HE2 MET A 140     -37.860  -0.906  19.305  1.00  0.88           H  
ATOM   1864  HE3 MET A 140     -39.132  -1.660  18.315  1.00  0.88           H  
ATOM   1865  C   MET A 140     -41.607   0.156  14.886  1.00  0.88           C  
ATOM   1866  O   MET A 140     -42.782   0.217  15.256  1.00  0.88           O  
ATOM   1867  N   GLU A 141     -41.278   0.354  13.590  1.00  0.88           N  
ATOM   1868  HN  GLU A 141     -40.242   0.364  13.324  1.00  0.88           H  
ATOM   1869  CA  GLU A 141     -42.262   0.554  12.541  1.00  0.88           C  
ATOM   1870  HA  GLU A 141     -42.975   1.283  12.925  1.00  0.88           H  
ATOM   1871  CB  GLU A 141     -41.686   1.155  11.238  1.00  0.88           C  
ATOM   1872  HB1 GLU A 141     -41.453   0.333  10.561  1.00  0.88           H  
ATOM   1873  HB2 GLU A 141     -42.452   1.789  10.791  1.00  0.88           H  
ATOM   1874  CG  GLU A 141     -40.410   2.002  11.419  1.00  0.88           C  
ATOM   1875  HG1 GLU A 141     -40.372   2.375  12.442  1.00  0.88           H  
ATOM   1876  HG2 GLU A 141     -39.538   1.377  11.227  1.00  0.88           H  
ATOM   1877  CD  GLU A 141     -40.397   3.177  10.463  1.00  0.88           C  
ATOM   1878  OE1 GLU A 141     -41.343   4.000  10.590  1.00  0.88           O  
ATOM   1879  OE2 GLU A 141     -39.443   3.313   9.657  1.00  0.88           O  
ATOM   1880  C   GLU A 141     -43.068  -0.696  12.204  1.00  0.88           C  
ATOM   1881  O   GLU A 141     -44.259  -0.632  11.953  1.00  0.88           O  
ATOM   1882  N   GLN A 142     -42.446  -1.894  12.219  1.00  0.87           N  
ATOM   1883  HN  GLN A 142     -41.399  -1.921  12.439  1.00  0.87           H  
ATOM   1884  CA  GLN A 142     -43.133  -3.157  11.949  1.00  0.87           C  
ATOM   1885  HA  GLN A 142     -43.599  -3.087  10.966  1.00  0.87           H  
ATOM   1886  CB  GLN A 142     -42.166  -4.361  11.940  1.00  0.87           C  
ATOM   1887  HB1 GLN A 142     -41.767  -4.490  12.946  1.00  0.87           H  
ATOM   1888  HB2 GLN A 142     -42.726  -5.251  11.654  1.00  0.87           H  
ATOM   1889  CG  GLN A 142     -40.990  -4.193  10.968  1.00  0.87           C  
ATOM   1890  HG1 GLN A 142     -41.379  -4.162   9.950  1.00  0.87           H  
ATOM   1891  HG2 GLN A 142     -40.482  -3.255  11.192  1.00  0.87           H  
ATOM   1892  CD  GLN A 142     -39.984  -5.331  11.072  1.00  0.87           C  
ATOM   1893  OE1 GLN A 142     -40.210  -6.407  11.626  1.00  0.87           O  
ATOM   1894  NE2 GLN A 142     -38.783  -5.049  10.517  1.00  0.87           N  
ATOM   1895 1HE2 GLN A 142     -38.615  -4.096  10.061  1.00  0.87           H  
ATOM   1896 2HE2 GLN A 142     -38.001  -5.779  10.534  1.00  0.87           H  
ATOM   1897  C   GLN A 142     -44.210  -3.469  12.960  1.00  0.87           C  
ATOM   1898  O   GLN A 142     -45.305  -3.925  12.635  1.00  0.87           O  
ATOM   1899  N   LYS A 143     -43.911  -3.174  14.236  1.00  0.87           N  
ATOM   1900  CA  LYS A 143     -44.880  -3.161  15.306  1.00  0.87           C  
ATOM   1901  C   LYS A 143     -45.989  -2.136  15.082  1.00  0.87           C  
ATOM   1902  O   LYS A 143     -47.158  -2.410  15.321  1.00  0.87           O  
ATOM   1903  CB  LYS A 143     -44.185  -2.880  16.651  1.00  0.87           C  
ATOM   1904  CG  LYS A 143     -43.126  -3.929  17.018  1.00  0.87           C  
ATOM   1905  CD  LYS A 143     -42.427  -3.618  18.348  1.00  0.87           C  
ATOM   1906  CE  LYS A 143     -43.383  -3.769  19.524  1.00  0.87           C  
ATOM   1907  NZ  LYS A 143     -42.681  -3.553  20.788  1.00  0.87           N1+
ATOM   1908  HN  LYS A 143     -42.895  -2.935  14.473  1.00  0.87           H  
ATOM   1909  HA  LYS A 143     -45.338  -4.149  15.361  1.00  0.87           H  
ATOM   1910  HB1 LYS A 143     -43.701  -1.905  16.593  1.00  0.87           H  
ATOM   1911  HB2 LYS A 143     -44.942  -2.864  17.435  1.00  0.87           H  
ATOM   1912  HG1 LYS A 143     -43.611  -4.902  17.097  1.00  0.87           H  
ATOM   1913  HG2 LYS A 143     -42.376  -3.959  16.228  1.00  0.87           H  
ATOM   1914  HD1 LYS A 143     -41.592  -4.306  18.479  1.00  0.87           H  
ATOM   1915  HD2 LYS A 143     -42.055  -2.594  18.322  1.00  0.87           H  
ATOM   1916  HE1 LYS A 143     -44.185  -3.037  19.430  1.00  0.87           H  
ATOM   1917  HE2 LYS A 143     -43.805  -4.774  19.516  1.00  0.87           H  
ATOM   1918  HZ1 LYS A 143     -43.368  -3.663  21.601  1.00  0.87           H  
ATOM   1919  HZ2 LYS A 143     -42.267  -2.566  20.803  1.00  0.87           H  
ATOM   1920  HZ3 LYS A 143     -41.894  -4.271  20.887  1.00  0.87           H  
ATOM   1921  N   LYS A 144     -45.643  -0.926  14.589  1.00  0.86           N  
ATOM   1922  HN  LYS A 144     -44.604  -0.704  14.459  1.00  0.86           H  
ATOM   1923  CA  LYS A 144     -46.620   0.085  14.229  1.00  0.86           C  
ATOM   1924  HA  LYS A 144     -47.229   0.291  15.109  1.00  0.86           H  
ATOM   1925  CB  LYS A 144     -45.958   1.412  13.789  1.00  0.86           C  
ATOM   1926  HB1 LYS A 144     -45.257   1.732  14.559  1.00  0.86           H  
ATOM   1927  HB2 LYS A 144     -45.422   1.249  12.854  1.00  0.86           H  
ATOM   1928  CG  LYS A 144     -47.011   2.514  13.579  1.00  0.86           C  
ATOM   1929  HG1 LYS A 144     -47.710   2.180  12.812  1.00  0.86           H  
ATOM   1930  HG2 LYS A 144     -47.545   2.662  14.518  1.00  0.86           H  
ATOM   1931  CD  LYS A 144     -46.419   3.858  13.142  1.00  0.86           C  
ATOM   1932  HD1 LYS A 144     -45.623   4.122  13.839  1.00  0.86           H  
ATOM   1933  HD2 LYS A 144     -46.002   3.738  12.142  1.00  0.86           H  
ATOM   1934  CE  LYS A 144     -47.425   5.011  13.105  1.00  0.86           C  
ATOM   1935  HE1 LYS A 144     -46.904   5.948  12.907  1.00  0.86           H  
ATOM   1936  HE2 LYS A 144     -48.161   4.832  12.322  1.00  0.86           H  
ATOM   1937  NZ  LYS A 144     -48.100   5.083  14.417  1.00  0.86           N1+
ATOM   1938  HZ1 LYS A 144     -48.809   5.885  14.411  1.00  0.86           H  
ATOM   1939  HZ2 LYS A 144     -47.374   5.256  15.183  1.00  0.86           H  
ATOM   1940  HZ3 LYS A 144     -48.608   4.161  14.609  1.00  0.86           H  
ATOM   1941  C   LYS A 144     -47.556  -0.327  13.098  1.00  0.86           C  
ATOM   1942  O   LYS A 144     -48.765  -0.090  13.158  1.00  0.86           O  
ATOM   1943  N   PHE A 145     -47.001  -0.944  12.040  1.00  0.85           N  
ATOM   1944  HN  PHE A 145     -45.937  -1.060  12.048  1.00  0.85           H  
ATOM   1945  CA  PHE A 145     -47.713  -1.468  10.886  1.00  0.85           C  
ATOM   1946  HA  PHE A 145     -48.301  -0.660  10.450  1.00  0.85           H  
ATOM   1947  CB  PHE A 145     -46.789  -2.046   9.786  1.00  0.85           C  
ATOM   1948  HB1 PHE A 145     -46.317  -2.942  10.189  1.00  0.85           H  
ATOM   1949  HB2 PHE A 145     -47.416  -2.315   8.936  1.00  0.85           H  
ATOM   1950  CG  PHE A 145     -45.699  -1.148   9.279  1.00  0.85           C  
ATOM   1951  CD1 PHE A 145     -45.783   0.254   9.192  1.00  0.85           C  
ATOM   1952  HD1 PHE A 145     -46.693   0.765   9.507  1.00  0.85           H  
ATOM   1953  CD2 PHE A 145     -44.531  -1.779   8.831  1.00  0.85           C  
ATOM   1954  HD2 PHE A 145     -44.471  -2.867   8.851  1.00  0.85           H  
ATOM   1955  CE1 PHE A 145     -44.698   0.995   8.700  1.00  0.85           C  
ATOM   1956  HE1 PHE A 145     -44.768   2.081   8.637  1.00  0.85           H  
ATOM   1957  CE2 PHE A 145     -43.442  -1.043   8.360  1.00  0.85           C  
ATOM   1958  HE2 PHE A 145     -42.530  -1.552   8.049  1.00  0.85           H  
ATOM   1959  CZ  PHE A 145     -43.527   0.348   8.290  1.00  0.85           C  
ATOM   1960  HZ  PHE A 145     -42.684   0.929   7.917  1.00  0.85           H  
ATOM   1961  C   PHE A 145     -48.653  -2.604  11.242  1.00  0.85           C  
ATOM   1962  O   PHE A 145     -49.722  -2.757  10.679  1.00  0.85           O  
ATOM   1963  N   ALA A 146     -48.235  -3.461  12.190  1.00  0.89           N  
ATOM   1964  HN  ALA A 146     -47.227  -3.375  12.539  1.00  0.89           H  
ATOM   1965  CA  ALA A 146     -49.067  -4.490  12.764  1.00  0.89           C  
ATOM   1966  HA  ALA A 146     -49.421  -5.130  11.956  1.00  0.89           H  
ATOM   1967  CB  ALA A 146     -48.204  -5.342  13.706  1.00  0.89           C  
ATOM   1968  HB1 ALA A 146     -48.816  -6.127  14.150  1.00  0.89           H  
ATOM   1969  HB2 ALA A 146     -47.795  -4.711  14.495  1.00  0.89           H  
ATOM   1970  HB3 ALA A 146     -47.388  -5.794  13.142  1.00  0.89           H  
ATOM   1971  C   ALA A 146     -50.291  -3.966  13.529  1.00  0.89           C  
ATOM   1972  O   ALA A 146     -51.373  -4.555  13.488  1.00  0.89           O  
ATOM   1973  N   LYS A 147     -50.147  -2.832  14.242  1.00  0.80           N  
ATOM   1974  HN  LYS A 147     -49.189  -2.357  14.212  1.00  0.80           H  
ATOM   1975  CA  LYS A 147     -51.176  -2.196  15.048  1.00  0.80           C  
ATOM   1976  HA  LYS A 147     -51.594  -2.991  15.666  1.00  0.80           H  
ATOM   1977  CB  LYS A 147     -50.602  -1.168  16.036  1.00  0.80           C  
ATOM   1978  HB1 LYS A 147     -49.862  -0.559  15.516  1.00  0.80           H  
ATOM   1979  HB2 LYS A 147     -51.414  -0.532  16.389  1.00  0.80           H  
ATOM   1980  CG  LYS A 147     -49.934  -1.824  17.244  1.00  0.80           C  
ATOM   1981  HG1 LYS A 147     -50.559  -2.644  17.598  1.00  0.80           H  
ATOM   1982  HG2 LYS A 147     -48.959  -2.211  16.948  1.00  0.80           H  
ATOM   1983  CD  LYS A 147     -49.750  -0.808  18.373  1.00  0.80           C  
ATOM   1984  HD1 LYS A 147     -49.063  -1.238  19.102  1.00  0.80           H  
ATOM   1985  HD2 LYS A 147     -49.309   0.092  17.945  1.00  0.80           H  
ATOM   1986  CE  LYS A 147     -51.029  -0.399  19.115  1.00  0.80           C  
ATOM   1987  HE1 LYS A 147     -51.772  -0.046  18.400  1.00  0.80           H  
ATOM   1988  HE2 LYS A 147     -51.427  -1.255  19.660  1.00  0.80           H  
ATOM   1989  NZ  LYS A 147     -50.696   0.686  20.065  1.00  0.80           N1+
ATOM   1990  HZ1 LYS A 147     -51.579   0.983  20.591  1.00  0.80           H  
ATOM   1991  HZ2 LYS A 147     -50.303   1.523  19.527  1.00  0.80           H  
ATOM   1992  HZ3 LYS A 147     -49.965   0.337  20.764  1.00  0.80           H  
ATOM   1993  C   LYS A 147     -52.362  -1.573  14.331  1.00  0.80           C  
ATOM   1994  O   LYS A 147     -53.365  -1.236  14.952  1.00  0.80           O  
ATOM   1995  N   THR A 148     -52.315  -1.426  13.007  1.00  0.75           N  
ATOM   1996  HN  THR A 148     -51.401  -1.658  12.502  1.00  0.75           H  
ATOM   1997  CA  THR A 148     -53.441  -0.967  12.217  1.00  0.75           C  
ATOM   1998  HA  THR A 148     -53.900  -0.130  12.743  1.00  0.75           H  
ATOM   1999  CB  THR A 148     -52.928  -0.455  10.879  1.00  0.75           C  
ATOM   2000  HB  THR A 148     -53.746  -0.128  10.238  1.00  0.75           H  
ATOM   2001  OG1 THR A 148     -52.164  -1.470  10.263  1.00  0.75           O  
ATOM   2002  HG1 THR A 148     -51.353  -1.722  10.881  1.00  0.75           H  
ATOM   2003  CG2 THR A 148     -51.935   0.691  11.152  1.00  0.75           C  
ATOM   2004 1HG2 THR A 148     -51.553   1.075  10.206  1.00  0.75           H  
ATOM   2005 2HG2 THR A 148     -51.106   0.318  11.753  1.00  0.75           H  
ATOM   2006 3HG2 THR A 148     -52.442   1.492  11.690  1.00  0.75           H  
ATOM   2007  C   THR A 148     -54.496  -2.066  12.069  1.00  0.75           C  
ATOM   2008  O   THR A 148     -55.660  -1.796  11.827  1.00  0.75           O  
ATOM   2009  N   ALA A 149     -54.144  -3.354  12.317  1.00  0.80           N  
ATOM   2010  HN  ALA A 149     -53.111  -3.584  12.478  1.00  0.80           H  
ATOM   2011  CA  ALA A 149     -55.115  -4.428  12.372  1.00  0.80           C  
ATOM   2012  HA  ALA A 149     -56.021  -4.110  11.856  1.00  0.80           H  
ATOM   2013  CB  ALA A 149     -54.554  -5.666  11.667  1.00  0.80           C  
ATOM   2014  HB1 ALA A 149     -55.286  -6.472  11.710  1.00  0.80           H  
ATOM   2015  HB2 ALA A 149     -53.636  -5.983  12.163  1.00  0.80           H  
ATOM   2016  HB3 ALA A 149     -54.339  -5.426  10.626  1.00  0.80           H  
ATOM   2017  C   ALA A 149     -55.470  -4.800  13.804  1.00  0.80           C  
ATOM   2018  O   ALA A 149     -56.174  -5.780  14.041  1.00  0.80           O  
ATOM   2019  N   LEU A 150     -54.997  -4.007  14.791  1.00  0.83           N  
ATOM   2020  HN  LEU A 150     -54.477  -3.115  14.510  1.00  0.83           H  
ATOM   2021  CA  LEU A 150     -55.148  -4.287  16.208  1.00  0.83           C  
ATOM   2022  HA  LEU A 150     -55.751  -5.187  16.328  1.00  0.83           H  
ATOM   2023  CB  LEU A 150     -53.784  -4.499  16.914  1.00  0.83           C  
ATOM   2024  HB1 LEU A 150     -53.218  -3.570  16.843  1.00  0.83           H  
ATOM   2025  HB2 LEU A 150     -53.977  -4.728  17.962  1.00  0.83           H  
ATOM   2026  CG  LEU A 150     -52.919  -5.634  16.326  1.00  0.83           C  
ATOM   2027  HG  LEU A 150     -52.849  -5.478  15.250  1.00  0.83           H  
ATOM   2028  CD1 LEU A 150     -51.502  -5.593  16.900  1.00  0.83           C  
ATOM   2029 1HD1 LEU A 150     -50.912  -6.402  16.470  1.00  0.83           H  
ATOM   2030 2HD1 LEU A 150     -51.545  -5.710  17.983  1.00  0.83           H  
ATOM   2031 3HD1 LEU A 150     -51.038  -4.637  16.656  1.00  0.83           H  
ATOM   2032  CD2 LEU A 150     -53.479  -7.042  16.562  1.00  0.83           C  
ATOM   2033 1HD2 LEU A 150     -52.810  -7.779  16.117  1.00  0.83           H  
ATOM   2034 2HD2 LEU A 150     -54.465  -7.123  16.104  1.00  0.83           H  
ATOM   2035 3HD2 LEU A 150     -53.561  -7.226  17.633  1.00  0.83           H  
ATOM   2036  C   LEU A 150     -55.858  -3.126  16.884  1.00  0.83           C  
ATOM   2037  O   LEU A 150     -55.390  -2.555  17.867  1.00  0.83           O  
ATOM   2038  N   THR A 151     -57.026  -2.737  16.343  1.00  0.84           N  
ATOM   2039  HN  THR A 151     -57.430  -3.324  15.544  1.00  0.84           H  
ATOM   2040  CA  THR A 151     -57.772  -1.571  16.776  1.00  0.84           C  
ATOM   2041  HA  THR A 151     -57.180  -1.058  17.534  1.00  0.84           H  
ATOM   2042  CB  THR A 151     -58.076  -0.562  15.652  1.00  0.84           C  
ATOM   2043  HB  THR A 151     -58.348   0.394  16.099  1.00  0.84           H  
ATOM   2044  OG1 THR A 151     -59.116  -0.973  14.770  1.00  0.84           O  
ATOM   2045  HG1 THR A 151     -58.848  -1.878  14.309  1.00  0.84           H  
ATOM   2046  CG2 THR A 151     -56.833  -0.366  14.777  1.00  0.84           C  
ATOM   2047 1HG2 THR A 151     -57.055   0.349  13.984  1.00  0.84           H  
ATOM   2048 2HG2 THR A 151     -56.545  -1.320  14.335  1.00  0.84           H  
ATOM   2049 3HG2 THR A 151     -56.014   0.013  15.388  1.00  0.84           H  
ATOM   2050  C   THR A 151     -59.063  -2.022  17.424  1.00  0.84           C  
ATOM   2051  O   THR A 151     -59.459  -3.183  17.314  1.00  0.84           O  
ATOM   2052  N   LYS A 152     -59.796  -1.102  18.091  1.00  0.84           N  
ATOM   2053  HN  LYS A 152     -59.383  -0.124  18.220  1.00  0.84           H  
ATOM   2054  CA  LYS A 152     -61.117  -1.369  18.643  1.00  0.84           C  
ATOM   2055  HA  LYS A 152     -61.017  -2.132  19.415  1.00  0.84           H  
ATOM   2056  CB  LYS A 152     -61.680  -0.083  19.301  1.00  0.84           C  
ATOM   2057  HB1 LYS A 152     -61.598   0.732  18.582  1.00  0.84           H  
ATOM   2058  HB2 LYS A 152     -62.730  -0.253  19.540  1.00  0.84           H  
ATOM   2059  CG  LYS A 152     -60.953   0.336  20.591  1.00  0.84           C  
ATOM   2060  HG1 LYS A 152     -61.037  -0.470  21.320  1.00  0.84           H  
ATOM   2061  HG2 LYS A 152     -59.902   0.511  20.362  1.00  0.84           H  
ATOM   2062  CD  LYS A 152     -61.553   1.623  21.197  1.00  0.84           C  
ATOM   2063  HD1 LYS A 152     -61.441   2.429  20.472  1.00  0.84           H  
ATOM   2064  HD2 LYS A 152     -62.612   1.451  21.389  1.00  0.84           H  
ATOM   2065  CE  LYS A 152     -60.887   2.056  22.510  1.00  0.84           C  
ATOM   2066  HE1 LYS A 152     -61.023   1.271  23.254  1.00  0.84           H  
ATOM   2067  HE2 LYS A 152     -59.822   2.211  22.335  1.00  0.84           H  
ATOM   2068  NZ  LYS A 152     -61.482   3.316  23.022  1.00  0.84           N1+
ATOM   2069  HZ1 LYS A 152     -61.000   3.593  23.936  1.00  0.84           H  
ATOM   2070  HZ2 LYS A 152     -62.527   3.171  23.201  1.00  0.84           H  
ATOM   2071  HZ3 LYS A 152     -61.349   4.093  22.299  1.00  0.84           H  
ATOM   2072  C   LYS A 152     -62.116  -1.873  17.593  1.00  0.84           C  
ATOM   2073  O   LYS A 152     -62.871  -2.806  17.832  1.00  0.84           O  
ATOM   2074  N   GLU A 153     -62.087  -1.268  16.385  1.00  0.83           N  
ATOM   2075  HN  GLU A 153     -61.432  -0.430  16.270  1.00  0.83           H  
ATOM   2076  CA  GLU A 153     -62.873  -1.663  15.230  1.00  0.83           C  
ATOM   2077  HA  GLU A 153     -63.918  -1.697  15.538  1.00  0.83           H  
ATOM   2078  CB  GLU A 153     -62.747  -0.605  14.129  1.00  0.83           C  
ATOM   2079  HB1 GLU A 153     -61.691  -0.454  13.906  1.00  0.83           H  
ATOM   2080  HB2 GLU A 153     -63.260  -0.964  13.237  1.00  0.83           H  
ATOM   2081  CG  GLU A 153     -63.364   0.745  14.547  1.00  0.83           C  
ATOM   2082  HG1 GLU A 153     -64.416   0.596  14.790  1.00  0.83           H  
ATOM   2083  HG2 GLU A 153     -62.838   1.121  15.424  1.00  0.83           H  
ATOM   2084  CD  GLU A 153     -63.251   1.767  13.420  1.00  0.83           C  
ATOM   2085  OE1 GLU A 153     -62.653   1.413  12.373  1.00  0.83           O  
ATOM   2086  OE2 GLU A 153     -63.761   2.899  13.612  1.00  0.83           O  
ATOM   2087  C   GLU A 153     -62.516  -3.027  14.659  1.00  0.83           C  
ATOM   2088  O   GLU A 153     -63.385  -3.808  14.275  1.00  0.83           O  
ATOM   2089  N   ALA A 154     -61.208  -3.368  14.601  1.00  0.88           N  
ATOM   2090  HN  ALA A 154     -60.477  -2.634  14.869  1.00  0.88           H  
ATOM   2091  CA  ALA A 154     -60.750  -4.682  14.192  1.00  0.88           C  
ATOM   2092  HA  ALA A 154     -61.152  -4.875  13.198  1.00  0.88           H  
ATOM   2093  CB  ALA A 154     -59.212  -4.734  14.089  1.00  0.88           C  
ATOM   2094  HB1 ALA A 154     -58.902  -5.732  13.780  1.00  0.88           H  
ATOM   2095  HB2 ALA A 154     -58.774  -4.502  15.060  1.00  0.88           H  
ATOM   2096  HB3 ALA A 154     -58.872  -4.005  13.354  1.00  0.88           H  
ATOM   2097  C   ALA A 154     -61.223  -5.795  15.099  1.00  0.88           C  
ATOM   2098  O   ALA A 154     -61.713  -6.823  14.644  1.00  0.88           O  
ATOM   2099  N   PHE A 155     -61.152  -5.579  16.420  1.00  0.86           N  
ATOM   2100  HN  PHE A 155     -60.730  -4.654  16.753  1.00  0.86           H  
ATOM   2101  CA  PHE A 155     -61.608  -6.515  17.427  1.00  0.86           C  
ATOM   2102  HA  PHE A 155     -61.076  -7.450  17.253  1.00  0.86           H  
ATOM   2103  CB  PHE A 155     -61.200  -6.023  18.826  1.00  0.86           C  
ATOM   2104  HB1 PHE A 155     -61.688  -5.066  19.007  1.00  0.86           H  
ATOM   2105  HB2 PHE A 155     -61.546  -6.752  19.559  1.00  0.86           H  
ATOM   2106  CG  PHE A 155     -59.710  -5.837  19.009  1.00  0.86           C  
ATOM   2107  CD1 PHE A 155     -58.710  -6.442  18.218  1.00  0.86           C  
ATOM   2108  HD1 PHE A 155     -58.995  -7.101  17.398  1.00  0.86           H  
ATOM   2109  CD2 PHE A 155     -59.306  -5.011  20.064  1.00  0.86           C  
ATOM   2110  HD2 PHE A 155     -60.062  -4.546  20.697  1.00  0.86           H  
ATOM   2111  CE1 PHE A 155     -57.355  -6.204  18.477  1.00  0.86           C  
ATOM   2112  HE1 PHE A 155     -56.593  -6.675  17.856  1.00  0.86           H  
ATOM   2113  CE2 PHE A 155     -57.957  -4.769  20.324  1.00  0.86           C  
ATOM   2114  HE2 PHE A 155     -57.669  -4.115  21.147  1.00  0.86           H  
ATOM   2115  CZ  PHE A 155     -56.975  -5.366  19.528  1.00  0.86           C  
ATOM   2116  HZ  PHE A 155     -55.920  -5.179  19.726  1.00  0.86           H  
ATOM   2117  C   PHE A 155     -63.102  -6.832  17.341  1.00  0.86           C  
ATOM   2118  O   PHE A 155     -63.504  -7.982  17.506  1.00  0.86           O  
ATOM   2119  N   GLN A 156     -63.953  -5.835  17.000  1.00  0.85           N  
ATOM   2120  HN  GLN A 156     -63.564  -4.840  16.942  1.00  0.85           H  
ATOM   2121  CA  GLN A 156     -65.368  -6.036  16.707  1.00  0.85           C  
ATOM   2122  HA  GLN A 156     -65.818  -6.472  17.599  1.00  0.85           H  
ATOM   2123  CB  GLN A 156     -66.084  -4.687  16.453  1.00  0.85           C  
ATOM   2124  HB1 GLN A 156     -65.539  -4.142  15.682  1.00  0.85           H  
ATOM   2125  HB2 GLN A 156     -67.098  -4.889  16.108  1.00  0.85           H  
ATOM   2126  CG  GLN A 156     -66.159  -3.808  17.723  1.00  0.85           C  
ATOM   2127  HG1 GLN A 156     -66.708  -4.347  18.495  1.00  0.85           H  
ATOM   2128  HG2 GLN A 156     -65.147  -3.603  18.072  1.00  0.85           H  
ATOM   2129  CD  GLN A 156     -66.867  -2.482  17.445  1.00  0.85           C  
ATOM   2130  OE1 GLN A 156     -66.930  -2.015  16.310  1.00  0.85           O  
ATOM   2131  NE2 GLN A 156     -67.436  -1.857  18.505  1.00  0.85           N  
ATOM   2132 1HE2 GLN A 156     -67.377  -2.295  19.479  1.00  0.85           H  
ATOM   2133 2HE2 GLN A 156     -67.945  -0.926  18.367  1.00  0.85           H  
ATOM   2134  C   GLN A 156     -65.628  -7.008  15.555  1.00  0.85           C  
ATOM   2135  O   GLN A 156     -66.496  -7.869  15.651  1.00  0.85           O  
ATOM   2136  N   ARG A 157     -64.840  -6.928  14.457  1.00  0.82           N  
ATOM   2137  HN  ARG A 157     -64.095  -6.160  14.423  1.00  0.82           H  
ATOM   2138  CA  ARG A 157     -64.952  -7.831  13.321  1.00  0.82           C  
ATOM   2139  HA  ARG A 157     -66.007  -7.957  13.079  1.00  0.82           H  
ATOM   2140  CB  ARG A 157     -64.220  -7.264  12.074  1.00  0.82           C  
ATOM   2141  HB1 ARG A 157     -63.150  -7.253  12.283  1.00  0.82           H  
ATOM   2142  HB2 ARG A 157     -64.420  -7.926  11.231  1.00  0.82           H  
ATOM   2143  CG  ARG A 157     -64.649  -5.835  11.677  1.00  0.82           C  
ATOM   2144  HG1 ARG A 157     -65.736  -5.822  11.596  1.00  0.82           H  
ATOM   2145  HG2 ARG A 157     -64.335  -5.158  12.471  1.00  0.82           H  
ATOM   2146  CD  ARG A 157     -64.070  -5.312  10.354  1.00  0.82           C  
ATOM   2147  HD1 ARG A 157     -64.394  -5.948   9.530  1.00  0.82           H  
ATOM   2148  HD2 ARG A 157     -64.407  -4.290  10.180  1.00  0.82           H  
ATOM   2149  NE  ARG A 157     -62.568  -5.344  10.466  1.00  0.82           N1+
ATOM   2150  HE  ARG A 157     -62.095  -6.292  10.318  1.00  0.82           H  
ATOM   2151  CZ  ARG A 157     -61.761  -4.302  10.733  1.00  0.82           C  
ATOM   2152  NH1 ARG A 157     -62.214  -3.083  10.993  1.00  0.82           N  
ATOM   2153 1HH1 ARG A 157     -63.267  -2.893  10.997  1.00  0.82           H  
ATOM   2154 2HH1 ARG A 157     -61.526  -2.289  11.199  1.00  0.82           H  
ATOM   2155  NH2 ARG A 157     -60.439  -4.500  10.766  1.00  0.82           N  
ATOM   2156 1HH2 ARG A 157     -60.039  -5.475  10.582  1.00  0.82           H  
ATOM   2157 2HH2 ARG A 157     -59.781  -3.683  10.977  1.00  0.82           H  
ATOM   2158  C   ARG A 157     -64.346  -9.205  13.591  1.00  0.82           C  
ATOM   2159  O   ARG A 157     -64.686 -10.200  12.954  1.00  0.82           O  
ATOM   2160  N   TYR A 158     -63.396  -9.270  14.544  1.00  0.89           N  
ATOM   2161  HN  TYR A 158     -63.141  -8.367  15.059  1.00  0.89           H  
ATOM   2162  CA  TYR A 158     -62.698 -10.483  14.916  1.00  0.89           C  
ATOM   2163  HA  TYR A 158     -62.485 -11.022  13.993  1.00  0.89           H  
ATOM   2164  CB  TYR A 158     -61.342 -10.179  15.582  1.00  0.89           C  
ATOM   2165  HB1 TYR A 158     -61.516  -9.518  16.431  1.00  0.89           H  
ATOM   2166  HB2 TYR A 158     -60.913 -11.117  15.933  1.00  0.89           H  
ATOM   2167  CG  TYR A 158     -60.355  -9.521  14.664  1.00  0.89           C  
ATOM   2168  CD1 TYR A 158     -60.486  -9.381  13.266  1.00  0.89           C  
ATOM   2169  HD1 TYR A 158     -61.394  -9.722  12.768  1.00  0.89           H  
ATOM   2170  CE1 TYR A 158     -59.453  -8.805  12.516  1.00  0.89           C  
ATOM   2171  HE1 TYR A 158     -59.557  -8.703  11.436  1.00  0.89           H  
ATOM   2172  CD2 TYR A 158     -59.175  -9.087  15.272  1.00  0.89           C  
ATOM   2173  HD2 TYR A 158     -59.054  -9.203  16.349  1.00  0.89           H  
ATOM   2174  CE2 TYR A 158     -58.148  -8.508  14.525  1.00  0.89           C  
ATOM   2175  HE2 TYR A 158     -57.236  -8.171  15.018  1.00  0.89           H  
ATOM   2176  CZ  TYR A 158     -58.293  -8.362  13.146  1.00  0.89           C  
ATOM   2177  OH  TYR A 158     -57.284  -7.716  12.409  1.00  0.89           O  
ATOM   2178  HH  TYR A 158     -56.930  -8.361  11.660  1.00  0.89           H  
ATOM   2179  C   TYR A 158     -63.505 -11.416  15.796  1.00  0.89           C  
ATOM   2180  O   TYR A 158     -63.487 -12.622  15.574  1.00  0.89           O  
ATOM   2181  N   VAL A 159     -64.245 -10.885  16.800  1.00  0.91           N  
ATOM   2182  HN  VAL A 159     -64.241  -9.822  16.919  1.00  0.91           H  
ATOM   2183  CA  VAL A 159     -65.054 -11.683  17.738  1.00  0.91           C  
ATOM   2184  HA  VAL A 159     -64.342 -12.240  18.347  1.00  0.91           H  
ATOM   2185  CB  VAL A 159     -65.883 -10.842  18.724  1.00  0.91           C  
ATOM   2186  HB  VAL A 159     -66.422 -10.079  18.162  1.00  0.91           H  
ATOM   2187  CG1 VAL A 159     -66.909 -11.680  19.532  1.00  0.91           C  
ATOM   2188 1HG1 VAL A 159     -67.460 -11.027  20.208  1.00  0.91           H  
ATOM   2189 2HG1 VAL A 159     -66.383 -12.440  20.110  1.00  0.91           H  
ATOM   2190 3HG1 VAL A 159     -67.605 -12.163  18.846  1.00  0.91           H  
ATOM   2191  CG2 VAL A 159     -64.939 -10.144  19.718  1.00  0.91           C  
ATOM   2192 1HG2 VAL A 159     -65.524  -9.547  20.418  1.00  0.91           H  
ATOM   2193 2HG2 VAL A 159     -64.253  -9.495  19.174  1.00  0.91           H  
ATOM   2194 3HG2 VAL A 159     -64.370 -10.894  20.268  1.00  0.91           H  
ATOM   2195  C   VAL A 159     -65.953 -12.729  17.087  1.00  0.91           C  
ATOM   2196  O   VAL A 159     -65.836 -13.882  17.500  1.00  0.91           O  
ATOM   2197  N   PRO A 160     -66.797 -12.487  16.074  1.00  0.90           N  
ATOM   2198  CD  PRO A 160     -67.190 -11.172  15.568  1.00  0.90           C  
ATOM   2199  HD1 PRO A 160     -66.314 -10.599  15.265  1.00  0.90           H  
ATOM   2200  HD2 PRO A 160     -67.743 -10.618  16.326  1.00  0.90           H  
ATOM   2201  CA  PRO A 160     -67.659 -13.533  15.559  1.00  0.90           C  
ATOM   2202  HA  PRO A 160     -68.126 -14.047  16.399  1.00  0.90           H  
ATOM   2203  CB  PRO A 160     -68.748 -12.785  14.771  1.00  0.90           C  
ATOM   2204  HB1 PRO A 160     -69.049 -13.355  13.892  1.00  0.90           H  
ATOM   2205  HB2 PRO A 160     -69.619 -12.597  15.399  1.00  0.90           H  
ATOM   2206  CG  PRO A 160     -68.081 -11.472  14.363  1.00  0.90           C  
ATOM   2207  HG1 PRO A 160     -67.490 -11.595  13.456  1.00  0.90           H  
ATOM   2208  HG2 PRO A 160     -68.819 -10.684  14.212  1.00  0.90           H  
ATOM   2209  C   PRO A 160     -66.840 -14.543  14.760  1.00  0.90           C  
ATOM   2210  O   PRO A 160     -67.100 -15.726  14.884  1.00  0.90           O  
ATOM   2211  N   ARG A 161     -65.800 -14.100  14.003  1.00  0.86           N  
ATOM   2212  HN  ARG A 161     -65.615 -13.047  13.971  1.00  0.86           H  
ATOM   2213  CA  ARG A 161     -64.920 -14.973  13.231  1.00  0.86           C  
ATOM   2214  HA  ARG A 161     -65.527 -15.548  12.531  1.00  0.86           H  
ATOM   2215  CB  ARG A 161     -63.854 -14.180  12.427  1.00  0.86           C  
ATOM   2216  HB1 ARG A 161     -63.366 -13.485  13.110  1.00  0.86           H  
ATOM   2217  HB2 ARG A 161     -63.121 -14.892  12.047  1.00  0.86           H  
ATOM   2218  CG  ARG A 161     -64.395 -13.375  11.237  1.00  0.86           C  
ATOM   2219  HG1 ARG A 161     -64.868 -14.059  10.533  1.00  0.86           H  
ATOM   2220  HG2 ARG A 161     -65.132 -12.659  11.600  1.00  0.86           H  
ATOM   2221  CD  ARG A 161     -63.275 -12.614  10.516  1.00  0.86           C  
ATOM   2222  HD1 ARG A 161     -62.778 -11.932  11.205  1.00  0.86           H  
ATOM   2223  HD2 ARG A 161     -62.546 -13.313  10.107  1.00  0.86           H  
ATOM   2224  NE  ARG A 161     -63.932 -11.850   9.416  1.00  0.86           N1+
ATOM   2225  HE  ARG A 161     -64.971 -12.027   9.234  1.00  0.86           H  
ATOM   2226  CZ  ARG A 161     -63.301 -10.955   8.641  1.00  0.86           C  
ATOM   2227  NH1 ARG A 161     -63.985 -10.388   7.647  1.00  0.86           N  
ATOM   2228 1HH1 ARG A 161     -65.010 -10.651   7.485  1.00  0.86           H  
ATOM   2229 2HH1 ARG A 161     -63.509  -9.670   7.012  1.00  0.86           H  
ATOM   2230  NH2 ARG A 161     -62.006 -10.689   8.776  1.00  0.86           N  
ATOM   2231 1HH2 ARG A 161     -61.431 -11.196   9.522  1.00  0.86           H  
ATOM   2232 2HH2 ARG A 161     -61.539  -9.968   8.138  1.00  0.86           H  
ATOM   2233  C   ARG A 161     -64.139 -15.941  14.104  1.00  0.86           C  
ATOM   2234  O   ARG A 161     -63.998 -17.115  13.788  1.00  0.86           O  
ATOM   2235  N   ILE A 162     -63.596 -15.454  15.244  1.00  0.90           N  
ATOM   2236  HN  ILE A 162     -63.616 -14.396  15.402  1.00  0.90           H  
ATOM   2237  CA  ILE A 162     -62.986 -16.292  16.269  1.00  0.90           C  
ATOM   2238  HA  ILE A 162     -62.237 -16.912  15.777  1.00  0.90           H  
ATOM   2239  CB  ILE A 162     -62.255 -15.460  17.352  1.00  0.90           C  
ATOM   2240  HB  ILE A 162     -62.832 -14.548  17.503  1.00  0.90           H  
ATOM   2241  CG2 ILE A 162     -62.138 -16.164  18.731  1.00  0.90           C  
ATOM   2242 1HG2 ILE A 162     -61.613 -15.512  19.429  1.00  0.90           H  
ATOM   2243 2HG2 ILE A 162     -61.583 -17.096  18.618  1.00  0.90           H  
ATOM   2244 3HG2 ILE A 162     -63.135 -16.380  19.115  1.00  0.90           H  
ATOM   2245  CG1 ILE A 162     -60.832 -15.036  16.916  1.00  0.90           C  
ATOM   2246 1HG1 ILE A 162     -60.123 -15.492  17.606  1.00  0.90           H  
ATOM   2247 2HG1 ILE A 162     -60.663 -15.424  15.911  1.00  0.90           H  
ATOM   2248  CD1 ILE A 162     -60.556 -13.538  16.889  1.00  0.90           C  
ATOM   2249 1HD1 ILE A 162     -59.529 -13.363  16.569  1.00  0.90           H  
ATOM   2250 2HD1 ILE A 162     -60.701 -13.123  17.887  1.00  0.90           H  
ATOM   2251 3HD1 ILE A 162     -61.241 -13.054  16.192  1.00  0.90           H  
ATOM   2252  C   ILE A 162     -64.010 -17.234  16.900  1.00  0.90           C  
ATOM   2253  O   ILE A 162     -63.768 -18.421  17.041  1.00  0.90           O  
ATOM   2254  N   GLN A 163     -65.201 -16.731  17.272  1.00  0.88           N  
ATOM   2255  HN  GLN A 163     -65.402 -15.697  17.083  1.00  0.88           H  
ATOM   2256  CA  GLN A 163     -66.222 -17.528  17.917  1.00  0.88           C  
ATOM   2257  HA  GLN A 163     -65.806 -17.956  18.829  1.00  0.88           H  
ATOM   2258  CB  GLN A 163     -67.398 -16.632  18.292  1.00  0.88           C  
ATOM   2259  HB1 GLN A 163     -67.045 -15.874  18.991  1.00  0.88           H  
ATOM   2260  HB2 GLN A 163     -67.766 -16.149  17.387  1.00  0.88           H  
ATOM   2261  CG  GLN A 163     -68.561 -17.392  18.945  1.00  0.88           C  
ATOM   2262  HG1 GLN A 163     -68.864 -18.226  18.312  1.00  0.88           H  
ATOM   2263  HG2 GLN A 163     -68.259 -17.768  19.923  1.00  0.88           H  
ATOM   2264  CD  GLN A 163     -69.702 -16.417  19.096  1.00  0.88           C  
ATOM   2265  OE1 GLN A 163     -69.589 -15.212  18.891  1.00  0.88           O  
ATOM   2266  NE2 GLN A 163     -70.867 -16.973  19.471  1.00  0.88           N  
ATOM   2267 1HE2 GLN A 163     -70.927 -18.028  19.637  1.00  0.88           H  
ATOM   2268 2HE2 GLN A 163     -71.734 -16.360  19.604  1.00  0.88           H  
ATOM   2269  C   GLN A 163     -66.818 -18.649  17.082  1.00  0.88           C  
ATOM   2270  O   GLN A 163     -67.084 -19.734  17.607  1.00  0.88           O  
ATOM   2271  N   GLU A 164     -67.100 -18.413  15.795  1.00  0.87           N  
ATOM   2272  HN  GLU A 164     -66.965 -17.408  15.454  1.00  0.87           H  
ATOM   2273  CA  GLU A 164     -67.570 -19.375  14.808  1.00  0.87           C  
ATOM   2274  HA  GLU A 164     -68.448 -19.859  15.235  1.00  0.87           H  
ATOM   2275  CB  GLU A 164     -68.053 -18.621  13.517  1.00  0.87           C  
ATOM   2276  HB1 GLU A 164     -69.141 -18.581  13.569  1.00  0.87           H  
ATOM   2277  HB2 GLU A 164     -67.649 -17.611  13.578  1.00  0.87           H  
ATOM   2278  CG  GLU A 164     -67.695 -19.159  12.098  1.00  0.87           C  
ATOM   2279  HG1 GLU A 164     -66.636 -19.416  12.085  1.00  0.87           H  
ATOM   2280  HG2 GLU A 164     -68.288 -20.054  11.910  1.00  0.87           H  
ATOM   2281  CD  GLU A 164     -67.965 -18.148  10.960  1.00  0.87           C  
ATOM   2282  OE1 GLU A 164     -68.083 -16.927  11.251  1.00  0.87           O  
ATOM   2283  OE2 GLU A 164     -68.004 -18.578   9.778  1.00  0.87           O  
ATOM   2284  C   GLU A 164     -66.512 -20.470  14.614  1.00  0.87           C  
ATOM   2285  O   GLU A 164     -66.796 -21.643  14.786  1.00  0.87           O  
ATOM   2286  N   GLU A 165     -65.219 -20.095  14.445  1.00  0.88           N  
ATOM   2287  HN  GLU A 165     -65.011 -19.048  14.369  1.00  0.88           H  
ATOM   2288  CA  GLU A 165     -64.089 -21.022  14.359  1.00  0.88           C  
ATOM   2289  HA  GLU A 165     -64.213 -21.627  13.461  1.00  0.88           H  
ATOM   2290  CB  GLU A 165     -62.790 -20.202  14.211  1.00  0.88           C  
ATOM   2291  HB1 GLU A 165     -62.864 -19.321  14.848  1.00  0.88           H  
ATOM   2292  HB2 GLU A 165     -61.954 -20.819  14.540  1.00  0.88           H  
ATOM   2293  CG  GLU A 165     -62.515 -19.738  12.769  1.00  0.88           C  
ATOM   2294  HG1 GLU A 165     -63.427 -19.288  12.376  1.00  0.88           H  
ATOM   2295  HG2 GLU A 165     -61.723 -18.989  12.797  1.00  0.88           H  
ATOM   2296  CD  GLU A 165     -62.086 -20.849  11.822  1.00  0.88           C  
ATOM   2297  OE1 GLU A 165     -61.425 -21.833  12.249  1.00  0.88           O  
ATOM   2298  OE2 GLU A 165     -62.338 -20.693  10.602  1.00  0.88           O  
ATOM   2299  C   GLU A 165     -63.923 -21.967  15.552  1.00  0.88           C  
ATOM   2300  O   GLU A 165     -63.618 -23.150  15.421  1.00  0.88           O  
ATOM   2301  N   VAL A 166     -64.144 -21.457  16.781  1.00  0.91           N  
ATOM   2302  HN  VAL A 166     -64.295 -20.401  16.868  1.00  0.91           H  
ATOM   2303  CA  VAL A 166     -64.189 -22.260  17.998  1.00  0.91           C  
ATOM   2304  HA  VAL A 166     -63.242 -22.791  18.090  1.00  0.91           H  
ATOM   2305  CB  VAL A 166     -64.385 -21.412  19.256  1.00  0.91           C  
ATOM   2306  HB  VAL A 166     -65.264 -20.783  19.116  1.00  0.91           H  
ATOM   2307  CG1 VAL A 166     -64.613 -22.306  20.500  1.00  0.91           C  
ATOM   2308 1HG1 VAL A 166     -64.749 -21.677  21.380  1.00  0.91           H  
ATOM   2309 2HG1 VAL A 166     -63.748 -22.953  20.647  1.00  0.91           H  
ATOM   2310 3HG1 VAL A 166     -65.502 -22.918  20.350  1.00  0.91           H  
ATOM   2311  CG2 VAL A 166     -63.162 -20.501  19.473  1.00  0.91           C  
ATOM   2312 1HG2 VAL A 166     -63.310 -19.901  20.371  1.00  0.91           H  
ATOM   2313 2HG2 VAL A 166     -63.041 -19.843  18.612  1.00  0.91           H  
ATOM   2314 3HG2 VAL A 166     -62.268 -21.114  19.590  1.00  0.91           H  
ATOM   2315  C   VAL A 166     -65.312 -23.293  17.962  1.00  0.91           C  
ATOM   2316  O   VAL A 166     -65.141 -24.448  18.344  1.00  0.91           O  
ATOM   2317  N   LEU A 167     -66.500 -22.883  17.497  1.00  0.89           N  
ATOM   2318  HN  LEU A 167     -66.582 -21.854  17.215  1.00  0.89           H  
ATOM   2319  CA  LEU A 167     -67.684 -23.705  17.341  1.00  0.89           C  
ATOM   2320  HA  LEU A 167     -67.835 -24.228  18.285  1.00  0.89           H  
ATOM   2321  CB  LEU A 167     -68.944 -22.831  17.101  1.00  0.89           C  
ATOM   2322  HB1 LEU A 167     -68.736 -22.173  16.257  1.00  0.89           H  
ATOM   2323  HB2 LEU A 167     -69.768 -23.498  16.848  1.00  0.89           H  
ATOM   2324  CG  LEU A 167     -69.402 -21.945  18.289  1.00  0.89           C  
ATOM   2325  HG  LEU A 167     -68.530 -21.383  18.622  1.00  0.89           H  
ATOM   2326  CD1 LEU A 167     -70.459 -20.913  17.837  1.00  0.89           C  
ATOM   2327 1HD1 LEU A 167     -70.762 -20.305  18.690  1.00  0.89           H  
ATOM   2328 2HD1 LEU A 167     -71.328 -21.434  17.436  1.00  0.89           H  
ATOM   2329 3HD1 LEU A 167     -70.034 -20.270  17.066  1.00  0.89           H  
ATOM   2330  CD2 LEU A 167     -69.895 -22.767  19.494  1.00  0.89           C  
ATOM   2331 1HD2 LEU A 167     -70.202 -22.093  20.293  1.00  0.89           H  
ATOM   2332 2HD2 LEU A 167     -69.090 -23.409  19.850  1.00  0.89           H  
ATOM   2333 3HD2 LEU A 167     -70.743 -23.382  19.193  1.00  0.89           H  
ATOM   2334  C   LEU A 167     -67.548 -24.777  16.252  1.00  0.89           C  
ATOM   2335  O   LEU A 167     -68.004 -25.909  16.421  1.00  0.89           O  
ATOM   2336  N   ASP A 168     -66.888 -24.463  15.122  1.00  0.86           N  
ATOM   2337  HN  ASP A 168     -66.620 -23.436  14.987  1.00  0.86           H  
ATOM   2338  CA  ASP A 168     -66.504 -25.387  14.067  1.00  0.86           C  
ATOM   2339  HA  ASP A 168     -67.410 -25.922  13.783  1.00  0.86           H  
ATOM   2340  CB  ASP A 168     -66.062 -24.579  12.814  1.00  0.86           C  
ATOM   2341  HB1 ASP A 168     -65.328 -23.828  13.105  1.00  0.86           H  
ATOM   2342  HB2 ASP A 168     -65.620 -25.255  12.082  1.00  0.86           H  
ATOM   2343  CG  ASP A 168     -67.285 -23.888  12.200  1.00  0.86           C  
ATOM   2344  OD1 ASP A 168     -68.438 -24.217  12.600  1.00  0.86           O  
ATOM   2345  OD2 ASP A 168     -67.067 -23.061  11.285  1.00  0.86           O  
ATOM   2346  C   ASP A 168     -65.512 -26.448  14.554  1.00  0.86           C  
ATOM   2347  O   ASP A 168     -65.602 -27.628  14.206  1.00  0.86           O  
ATOM   2348  N   TYR A 169     -64.579 -26.072  15.460  1.00  0.86           N  
ATOM   2349  HN  TYR A 169     -64.466 -25.028  15.664  1.00  0.86           H  
ATOM   2350  CA  TYR A 169     -63.722 -27.006  16.172  1.00  0.86           C  
ATOM   2351  HA  TYR A 169     -63.191 -27.603  15.431  1.00  0.86           H  
ATOM   2352  CB  TYR A 169     -62.660 -26.257  17.032  1.00  0.86           C  
ATOM   2353  HB1 TYR A 169     -62.321 -25.378  16.484  1.00  0.86           H  
ATOM   2354  HB2 TYR A 169     -63.123 -25.945  17.968  1.00  0.86           H  
ATOM   2355  CG  TYR A 169     -61.471 -27.122  17.344  1.00  0.86           C  
ATOM   2356  CD1 TYR A 169     -60.421 -27.308  16.425  1.00  0.86           C  
ATOM   2357  HD1 TYR A 169     -60.430 -26.767  15.479  1.00  0.86           H  
ATOM   2358  CE1 TYR A 169     -59.363 -28.182  16.715  1.00  0.86           C  
ATOM   2359  HE1 TYR A 169     -58.577 -28.373  15.984  1.00  0.86           H  
ATOM   2360  CD2 TYR A 169     -61.434 -27.803  18.560  1.00  0.86           C  
ATOM   2361  HD2 TYR A 169     -62.248 -27.671  19.273  1.00  0.86           H  
ATOM   2362  CE2 TYR A 169     -60.378 -28.646  18.879  1.00  0.86           C  
ATOM   2363  HE2 TYR A 169     -60.357 -29.179  19.830  1.00  0.86           H  
ATOM   2364  CZ  TYR A 169     -59.346 -28.794  17.954  1.00  0.86           C  
ATOM   2365  OH  TYR A 169     -58.268 -29.591  18.432  1.00  0.86           O  
ATOM   2366  HH  TYR A 169     -58.123 -30.407  17.787  1.00  0.86           H  
ATOM   2367  C   TYR A 169     -64.561 -27.965  17.036  1.00  0.86           C  
ATOM   2368  O   TYR A 169     -64.393 -29.176  17.020  1.00  0.86           O  
ATOM   2369  N   PHE A 170     -65.553 -27.427  17.769  1.00  0.85           N  
ATOM   2370  HN  PHE A 170     -65.672 -26.364  17.731  1.00  0.85           H  
ATOM   2371  CA  PHE A 170     -66.478 -28.176  18.610  1.00  0.85           C  
ATOM   2372  HA  PHE A 170     -65.872 -28.757  19.306  1.00  0.85           H  
ATOM   2373  CB  PHE A 170     -67.368 -27.236  19.465  1.00  0.85           C  
ATOM   2374  HB1 PHE A 170     -67.801 -26.488  18.800  1.00  0.85           H  
ATOM   2375  HB2 PHE A 170     -68.164 -27.837  19.904  1.00  0.85           H  
ATOM   2376  CG  PHE A 170     -66.664 -26.510  20.584  1.00  0.85           C  
ATOM   2377  CD1 PHE A 170     -65.314 -26.689  20.930  1.00  0.85           C  
ATOM   2378  HD1 PHE A 170     -64.689 -27.356  20.336  1.00  0.85           H  
ATOM   2379  CD2 PHE A 170     -67.443 -25.661  21.387  1.00  0.85           C  
ATOM   2380  HD2 PHE A 170     -68.502 -25.535  21.160  1.00  0.85           H  
ATOM   2381  CE1 PHE A 170     -64.763 -26.021  22.027  1.00  0.85           C  
ATOM   2382  HE1 PHE A 170     -63.722 -26.194  22.300  1.00  0.85           H  
ATOM   2383  CE2 PHE A 170     -66.890 -24.975  22.471  1.00  0.85           C  
ATOM   2384  HE2 PHE A 170     -67.513 -24.318  23.077  1.00  0.85           H  
ATOM   2385  CZ  PHE A 170     -65.538 -25.134  22.775  1.00  0.85           C  
ATOM   2386  HZ  PHE A 170     -65.090 -24.569  23.592  1.00  0.85           H  
ATOM   2387  C   PHE A 170     -67.379 -29.163  17.880  1.00  0.85           C  
ATOM   2388  O   PHE A 170     -67.676 -30.243  18.383  1.00  0.85           O  
ATOM   2389  N   LYS A 171     -67.868 -28.808  16.682  1.00  0.81           N  
ATOM   2390  HN  LYS A 171     -67.694 -27.810  16.337  1.00  0.81           H  
ATOM   2391  CA  LYS A 171     -68.620 -29.709  15.833  1.00  0.81           C  
ATOM   2392  HA  LYS A 171     -69.236 -30.312  16.500  1.00  0.81           H  
ATOM   2393  CB  LYS A 171     -69.594 -28.897  14.969  1.00  0.81           C  
ATOM   2394  HB1 LYS A 171     -69.031 -28.196  14.354  1.00  0.81           H  
ATOM   2395  HB2 LYS A 171     -70.156 -29.575  14.327  1.00  0.81           H  
ATOM   2396  CG  LYS A 171     -70.571 -28.117  15.862  1.00  0.81           C  
ATOM   2397  HG1 LYS A 171     -71.134 -28.825  16.471  1.00  0.81           H  
ATOM   2398  HG2 LYS A 171     -70.001 -27.452  16.511  1.00  0.81           H  
ATOM   2399  CD  LYS A 171     -71.550 -27.285  15.042  1.00  0.81           C  
ATOM   2400  HD1 LYS A 171     -70.998 -26.489  14.543  1.00  0.81           H  
ATOM   2401  HD2 LYS A 171     -72.014 -27.929  14.295  1.00  0.81           H  
ATOM   2402  CE  LYS A 171     -72.648 -26.657  15.894  1.00  0.81           C  
ATOM   2403  HE1 LYS A 171     -73.139 -27.432  16.483  1.00  0.81           H  
ATOM   2404  HE2 LYS A 171     -72.210 -25.915  16.562  1.00  0.81           H  
ATOM   2405  NZ  LYS A 171     -73.640 -26.004  15.017  1.00  0.81           N1+
ATOM   2406  HZ1 LYS A 171     -74.410 -25.563  15.615  1.00  0.81           H  
ATOM   2407  HZ2 LYS A 171     -74.071 -26.732  14.361  1.00  0.81           H  
ATOM   2408  HZ3 LYS A 171     -73.159 -25.243  14.438  1.00  0.81           H  
ATOM   2409  C   LYS A 171     -67.794 -30.698  15.006  1.00  0.81           C  
ATOM   2410  O   LYS A 171     -68.176 -31.862  14.897  1.00  0.81           O  
ATOM   2411  N   ALA A 172     -66.649 -30.288  14.412  1.00  0.83           N  
ATOM   2412  HN  ALA A 172     -66.272 -29.309  14.624  1.00  0.83           H  
ATOM   2413  CA  ALA A 172     -65.919 -31.146  13.492  1.00  0.83           C  
ATOM   2414  HA  ALA A 172     -66.611 -31.901  13.118  1.00  0.83           H  
ATOM   2415  CB  ALA A 172     -65.458 -30.291  12.292  1.00  0.83           C  
ATOM   2416  HB1 ALA A 172     -64.908 -30.917  11.589  1.00  0.83           H  
ATOM   2417  HB2 ALA A 172     -64.812 -29.487  12.645  1.00  0.83           H  
ATOM   2418  HB3 ALA A 172     -66.328 -29.865  11.793  1.00  0.83           H  
ATOM   2419  C   ALA A 172     -64.706 -31.873  14.085  1.00  0.83           C  
ATOM   2420  O   ALA A 172     -64.291 -32.921  13.582  1.00  0.83           O  
ATOM   2421  N   CYS A 173     -64.107 -31.398  15.197  1.00  0.85           N  
ATOM   2422  HN  CYS A 173     -64.499 -30.520  15.666  1.00  0.85           H  
ATOM   2423  CA  CYS A 173     -62.943 -32.049  15.774  1.00  0.85           C  
ATOM   2424  HA  CYS A 173     -62.337 -32.413  14.944  1.00  0.85           H  
ATOM   2425  CB  CYS A 173     -62.064 -31.046  16.574  1.00  0.85           C  
ATOM   2426  HB1 CYS A 173     -61.692 -30.300  15.871  1.00  0.85           H  
ATOM   2427  HB2 CYS A 173     -62.704 -30.563  17.312  1.00  0.85           H  
ATOM   2428  SG  CYS A 173     -60.641 -31.727  17.449  1.00  0.85           S  
ATOM   2429  HG  CYS A 173     -61.058 -32.635  18.342  1.00  0.85           H  
ATOM   2430  C   CYS A 173     -63.328 -33.262  16.610  1.00  0.85           C  
ATOM   2431  O   CYS A 173     -64.276 -33.248  17.394  1.00  0.85           O  
ATOM   2432  N   SER A 174     -62.544 -34.353  16.482  1.00  0.83           N  
ATOM   2433  HN  SER A 174     -61.733 -34.272  15.788  1.00  0.83           H  
ATOM   2434  CA  SER A 174     -62.670 -35.629  17.176  1.00  0.83           C  
ATOM   2435  HA  SER A 174     -63.641 -36.040  16.899  1.00  0.83           H  
ATOM   2436  CB  SER A 174     -61.598 -36.643  16.678  1.00  0.83           C  
ATOM   2437  HB1 SER A 174     -61.744 -37.593  17.191  1.00  0.83           H  
ATOM   2438  HB2 SER A 174     -61.719 -36.787  15.604  1.00  0.83           H  
ATOM   2439  OG  SER A 174     -60.271 -36.173  16.938  1.00  0.83           O  
ATOM   2440  HG  SER A 174     -60.119 -35.260  16.443  1.00  0.83           H  
ATOM   2441  C   SER A 174     -62.631 -35.591  18.702  1.00  0.83           C  
ATOM   2442  O   SER A 174     -63.122 -36.505  19.342  1.00  0.83           O  
ATOM   2443  N   GLN A 175     -62.049 -34.530  19.307  1.00  0.80           N  
ATOM   2444  HN  GLN A 175     -61.609 -33.777  18.687  1.00  0.80           H  
ATOM   2445  CA  GLN A 175     -61.985 -34.349  20.753  1.00  0.80           C  
ATOM   2446  HA  GLN A 175     -61.774 -35.314  21.213  1.00  0.80           H  
ATOM   2447  CB  GLN A 175     -60.845 -33.369  21.123  1.00  0.80           C  
ATOM   2448  HB1 GLN A 175     -61.046 -32.413  20.638  1.00  0.80           H  
ATOM   2449  HB2 GLN A 175     -60.847 -33.236  22.205  1.00  0.80           H  
ATOM   2450  CG  GLN A 175     -59.439 -33.841  20.697  1.00  0.80           C  
ATOM   2451  HG1 GLN A 175     -59.444 -33.998  19.618  1.00  0.80           H  
ATOM   2452  HG2 GLN A 175     -58.725 -33.056  20.947  1.00  0.80           H  
ATOM   2453  CD  GLN A 175     -58.979 -35.141  21.370  1.00  0.80           C  
ATOM   2454  OE1 GLN A 175     -58.496 -35.100  22.497  1.00  0.80           O  
ATOM   2455  NE2 GLN A 175     -59.041 -36.275  20.627  1.00  0.80           N  
ATOM   2456 1HE2 GLN A 175     -59.399 -36.236  19.619  1.00  0.80           H  
ATOM   2457 2HE2 GLN A 175     -58.732 -37.209  21.049  1.00  0.80           H  
ATOM   2458  C   GLN A 175     -63.254 -33.790  21.367  1.00  0.80           C  
ATOM   2459  O   GLN A 175     -63.419 -33.810  22.583  1.00  0.80           O  
ATOM   2460  N   PHE A 176     -64.162 -33.262  20.523  1.00  0.82           N  
ATOM   2461  HN  PHE A 176     -63.947 -33.266  19.475  1.00  0.82           H  
ATOM   2462  CA  PHE A 176     -65.414 -32.690  20.968  1.00  0.82           C  
ATOM   2463  HA  PHE A 176     -65.494 -32.881  22.038  1.00  0.82           H  
ATOM   2464  CB  PHE A 176     -65.481 -31.160  20.770  1.00  0.82           C  
ATOM   2465  HB1 PHE A 176     -65.262 -30.916  19.730  1.00  0.82           H  
ATOM   2466  HB2 PHE A 176     -66.478 -30.802  21.025  1.00  0.82           H  
ATOM   2467  CG  PHE A 176     -64.469 -30.506  21.663  1.00  0.82           C  
ATOM   2468  CD1 PHE A 176     -64.733 -30.311  23.030  1.00  0.82           C  
ATOM   2469  HD1 PHE A 176     -65.704 -30.591  23.438  1.00  0.82           H  
ATOM   2470  CD2 PHE A 176     -63.229 -30.109  21.148  1.00  0.82           C  
ATOM   2471  HD2 PHE A 176     -62.997 -30.280  20.097  1.00  0.82           H  
ATOM   2472  CE1 PHE A 176     -63.761 -29.761  23.872  1.00  0.82           C  
ATOM   2473  HE1 PHE A 176     -63.957 -29.659  24.939  1.00  0.82           H  
ATOM   2474  CE2 PHE A 176     -62.288 -29.494  21.977  1.00  0.82           C  
ATOM   2475  HE2 PHE A 176     -61.351 -29.129  21.555  1.00  0.82           H  
ATOM   2476  CZ  PHE A 176     -62.539 -29.343  23.342  1.00  0.82           C  
ATOM   2477  HZ  PHE A 176     -61.784 -28.900  23.991  1.00  0.82           H  
ATOM   2478  C   PHE A 176     -66.577 -33.405  20.295  1.00  0.82           C  
ATOM   2479  O   PHE A 176     -67.289 -34.178  20.924  1.00  0.82           O  
ATOM   2480  N   LYS A 177     -66.804 -33.148  18.986  1.00  0.80           N  
ATOM   2481  HN  LYS A 177     -66.089 -32.540  18.472  1.00  0.80           H  
ATOM   2482  CA  LYS A 177     -67.948 -33.635  18.220  1.00  0.80           C  
ATOM   2483  HA  LYS A 177     -67.958 -33.034  17.311  1.00  0.80           H  
ATOM   2484  CB  LYS A 177     -67.804 -35.097  17.735  1.00  0.80           C  
ATOM   2485  HB1 LYS A 177     -67.574 -35.724  18.596  1.00  0.80           H  
ATOM   2486  HB2 LYS A 177     -68.753 -35.410  17.299  1.00  0.80           H  
ATOM   2487  CG  LYS A 177     -66.698 -35.292  16.683  1.00  0.80           C  
ATOM   2488  HG1 LYS A 177     -66.231 -34.329  16.479  1.00  0.80           H  
ATOM   2489  HG2 LYS A 177     -65.952 -35.982  17.078  1.00  0.80           H  
ATOM   2490  CD  LYS A 177     -67.260 -35.865  15.364  1.00  0.80           C  
ATOM   2491  HD1 LYS A 177     -67.820 -36.767  15.608  1.00  0.80           H  
ATOM   2492  HD2 LYS A 177     -67.935 -35.121  14.942  1.00  0.80           H  
ATOM   2493  CE  LYS A 177     -66.241 -36.230  14.287  1.00  0.80           C  
ATOM   2494  HE1 LYS A 177     -66.745 -36.641  13.412  1.00  0.80           H  
ATOM   2495  HE2 LYS A 177     -65.665 -35.352  13.997  1.00  0.80           H  
ATOM   2496  NZ  LYS A 177     -65.364 -37.239  14.892  1.00  0.80           N1+
ATOM   2497  HZ1 LYS A 177     -64.622 -37.539  14.182  1.00  0.80           H  
ATOM   2498  HZ2 LYS A 177     -65.945 -38.090  15.181  1.00  0.80           H  
ATOM   2499  HZ3 LYS A 177     -64.885 -36.825  15.755  1.00  0.80           H  
ATOM   2500  C   LYS A 177     -69.310 -33.393  18.873  1.00  0.80           C  
ATOM   2501  O   LYS A 177     -70.138 -34.297  19.033  1.00  0.80           O  
ATOM   2502  N   MET A 178     -69.602 -32.134  19.253  1.00  0.79           N  
ATOM   2503  HN  MET A 178     -68.997 -31.343  18.860  1.00  0.79           H  
ATOM   2504  CA  MET A 178     -70.682 -31.773  20.160  1.00  0.79           C  
ATOM   2505  HA  MET A 178     -70.565 -32.379  21.058  1.00  0.79           H  
ATOM   2506  CB  MET A 178     -70.536 -30.285  20.587  1.00  0.79           C  
ATOM   2507  HB1 MET A 178     -71.180 -30.112  21.449  1.00  0.79           H  
ATOM   2508  HB2 MET A 178     -69.497 -30.110  20.867  1.00  0.79           H  
ATOM   2509  CG  MET A 178     -70.919 -29.271  19.484  1.00  0.79           C  
ATOM   2510  HG1 MET A 178     -70.178 -29.349  18.688  1.00  0.79           H  
ATOM   2511  HG2 MET A 178     -71.898 -29.554  19.098  1.00  0.79           H  
ATOM   2512  SD  MET A 178     -71.005 -27.524  19.993  1.00  0.79           S  
ATOM   2513  CE  MET A 178     -72.506 -27.647  21.010  1.00  0.79           C  
ATOM   2514  HE1 MET A 178     -72.744 -26.669  21.428  1.00  0.79           H  
ATOM   2515  HE2 MET A 178     -72.339 -28.357  21.820  1.00  0.79           H  
ATOM   2516  HE3 MET A 178     -73.337 -27.990  20.393  1.00  0.79           H  
ATOM   2517  C   MET A 178     -72.108 -32.001  19.641  1.00  0.79           C  
ATOM   2518  O   MET A 178     -73.090 -31.924  20.375  1.00  0.79           O  
ATOM   2519  N   ASN A 179     -72.234 -32.266  18.324  1.00  0.79           N  
ATOM   2520  HN  ASN A 179     -71.352 -32.225  17.719  1.00  0.79           H  
ATOM   2521  CA  ASN A 179     -73.487 -32.603  17.675  1.00  0.79           C  
ATOM   2522  HA  ASN A 179     -74.296 -32.078  18.184  1.00  0.79           H  
ATOM   2523  CB  ASN A 179     -73.474 -32.173  16.195  1.00  0.79           C  
ATOM   2524  HB1 ASN A 179     -72.560 -32.532  15.723  1.00  0.79           H  
ATOM   2525  HB2 ASN A 179     -74.338 -32.601  15.687  1.00  0.79           H  
ATOM   2526  CG  ASN A 179     -73.531 -30.659  16.096  1.00  0.79           C  
ATOM   2527  OD1 ASN A 179     -73.613 -29.881  17.044  1.00  0.79           O  
ATOM   2528  ND2 ASN A 179     -73.484 -30.190  14.828  1.00  0.79           N  
ATOM   2529 1HD2 ASN A 179     -73.413 -30.873  14.007  1.00  0.79           H  
ATOM   2530 2HD2 ASN A 179     -73.518 -29.136  14.646  1.00  0.79           H  
ATOM   2531  C   ASN A 179     -73.780 -34.098  17.705  1.00  0.79           C  
ATOM   2532  O   ASN A 179     -74.903 -34.496  17.434  1.00  0.79           O  
ATOM   2533  N   GLU A 180     -72.783 -34.946  18.048  1.00  0.77           N  
ATOM   2534  HN  GLU A 180     -71.818 -34.546  18.280  1.00  0.77           H  
ATOM   2535  CA  GLU A 180     -72.983 -36.381  18.110  1.00  0.77           C  
ATOM   2536  HA  GLU A 180     -73.954 -36.645  17.692  1.00  0.77           H  
ATOM   2537  CB  GLU A 180     -71.861 -37.122  17.362  1.00  0.77           C  
ATOM   2538  HB1 GLU A 180     -70.916 -36.805  17.804  1.00  0.77           H  
ATOM   2539  HB2 GLU A 180     -72.006 -38.188  17.539  1.00  0.77           H  
ATOM   2540  CG  GLU A 180     -71.738 -36.927  15.842  1.00  0.77           C  
ATOM   2541  HG1 GLU A 180     -72.673 -37.216  15.363  1.00  0.77           H  
ATOM   2542  HG2 GLU A 180     -71.527 -35.879  15.627  1.00  0.77           H  
ATOM   2543  CD  GLU A 180     -70.598 -37.798  15.301  1.00  0.77           C  
ATOM   2544  OE1 GLU A 180     -69.979 -38.557  16.103  1.00  0.77           O  
ATOM   2545  OE2 GLU A 180     -70.322 -37.713  14.081  1.00  0.77           O  
ATOM   2546  C   GLU A 180     -72.837 -36.960  19.514  1.00  0.77           C  
ATOM   2547  O   GLU A 180     -73.204 -38.112  19.762  1.00  0.77           O  
ATOM   2548  N   ARG A 181     -72.215 -36.215  20.450  1.00  0.78           N  
ATOM   2549  HN  ARG A 181     -71.987 -35.197  20.213  1.00  0.78           H  
ATOM   2550  CA  ARG A 181     -71.836 -36.712  21.760  1.00  0.78           C  
ATOM   2551  HA  ARG A 181     -72.424 -37.606  21.966  1.00  0.78           H  
ATOM   2552  CB  ARG A 181     -70.335 -37.109  21.772  1.00  0.78           C  
ATOM   2553  HB1 ARG A 181     -69.750 -36.223  21.527  1.00  0.78           H  
ATOM   2554  HB2 ARG A 181     -70.083 -37.444  22.778  1.00  0.78           H  
ATOM   2555  CG  ARG A 181     -69.941 -38.234  20.779  1.00  0.78           C  
ATOM   2556  HG1 ARG A 181     -70.269 -37.940  19.782  1.00  0.78           H  
ATOM   2557  HG2 ARG A 181     -68.856 -38.334  20.790  1.00  0.78           H  
ATOM   2558  CD  ARG A 181     -70.554 -39.607  21.102  1.00  0.78           C  
ATOM   2559  HD1 ARG A 181     -70.279 -39.900  22.115  1.00  0.78           H  
ATOM   2560  HD2 ARG A 181     -71.640 -39.550  21.021  1.00  0.78           H  
ATOM   2561  NE  ARG A 181     -70.027 -40.625  20.121  1.00  0.78           N1+
ATOM   2562  HE  ARG A 181     -69.118 -41.129  20.374  1.00  0.78           H  
ATOM   2563  CZ  ARG A 181     -70.609 -40.949  18.955  1.00  0.78           C  
ATOM   2564  NH1 ARG A 181     -69.984 -41.759  18.098  1.00  0.78           N  
ATOM   2565 1HH1 ARG A 181     -69.018 -42.151  18.340  1.00  0.78           H  
ATOM   2566 2HH1 ARG A 181     -70.449 -42.016  17.169  1.00  0.78           H  
ATOM   2567  NH2 ARG A 181     -71.769 -40.438  18.567  1.00  0.78           N  
ATOM   2568 1HH2 ARG A 181     -72.281 -39.737  19.192  1.00  0.78           H  
ATOM   2569 2HH2 ARG A 181     -72.194 -40.727  17.628  1.00  0.78           H  
ATOM   2570  C   ARG A 181     -72.120 -35.693  22.860  1.00  0.78           C  
ATOM   2571  O   ARG A 181     -72.426 -34.528  22.607  1.00  0.78           O  
ATOM   2572  N   ASN A 182     -72.070 -36.132  24.141  1.00  0.82           N  
ATOM   2573  HN  ASN A 182     -71.727 -37.127  24.331  1.00  0.82           H  
ATOM   2574  CA  ASN A 182     -72.464 -35.304  25.262  1.00  0.82           C  
ATOM   2575  HA  ASN A 182     -72.587 -34.295  24.868  1.00  0.82           H  
ATOM   2576  CB  ASN A 182     -73.865 -35.740  25.792  1.00  0.82           C  
ATOM   2577  HB1 ASN A 182     -74.125 -35.107  26.640  1.00  0.82           H  
ATOM   2578  HB2 ASN A 182     -74.595 -35.599  24.995  1.00  0.82           H  
ATOM   2579  CG  ASN A 182     -73.918 -37.199  26.243  1.00  0.82           C  
ATOM   2580  OD1 ASN A 182     -72.909 -37.863  26.445  1.00  0.82           O  
ATOM   2581  ND2 ASN A 182     -75.155 -37.737  26.402  1.00  0.82           N  
ATOM   2582 1HD2 ASN A 182     -76.025 -37.143  26.213  1.00  0.82           H  
ATOM   2583 2HD2 ASN A 182     -75.260 -38.754  26.716  1.00  0.82           H  
ATOM   2584  C   ASN A 182     -71.397 -35.212  26.352  1.00  0.82           C  
ATOM   2585  O   ASN A 182     -71.415 -34.265  27.123  1.00  0.82           O  
ATOM   2586  N   ASN A 183     -70.415 -36.138  26.395  1.00  0.82           N  
ATOM   2587  HN  ASN A 183     -70.432 -36.920  25.665  1.00  0.82           H  
ATOM   2588  CA  ASN A 183     -69.345 -36.141  27.362  1.00  0.82           C  
ATOM   2589  HA  ASN A 183     -69.226 -35.126  27.741  1.00  0.82           H  
ATOM   2590  CB  ASN A 183     -69.607 -37.091  28.581  1.00  0.82           C  
ATOM   2591  HB1 ASN A 183     -68.806 -36.946  29.305  1.00  0.82           H  
ATOM   2592  HB2 ASN A 183     -70.560 -36.813  29.032  1.00  0.82           H  
ATOM   2593  CG  ASN A 183     -69.663 -38.575  28.218  1.00  0.82           C  
ATOM   2594  OD1 ASN A 183     -68.628 -39.239  28.105  1.00  0.82           O  
ATOM   2595  ND2 ASN A 183     -70.865 -39.160  28.037  1.00  0.82           N  
ATOM   2596 1HD2 ASN A 183     -71.761 -38.586  28.148  1.00  0.82           H  
ATOM   2597 2HD2 ASN A 183     -70.922 -40.198  27.783  1.00  0.82           H  
ATOM   2598  C   ASN A 183     -68.099 -36.505  26.587  1.00  0.82           C  
ATOM   2599  O   ASN A 183     -68.198 -37.119  25.522  1.00  0.82           O  
ATOM   2600  N   GLY A 184     -66.912 -36.118  27.073  1.00  0.85           N  
ATOM   2601  HN  GLY A 184     -66.873 -35.515  27.956  1.00  0.85           H  
ATOM   2602  CA  GLY A 184     -65.684 -36.506  26.417  1.00  0.85           C  
ATOM   2603  HA1 GLY A 184     -65.652 -37.593  26.343  1.00  0.85           H  
ATOM   2604  HA2 GLY A 184     -65.667 -36.073  25.417  1.00  0.85           H  
ATOM   2605  C   GLY A 184     -64.486 -36.039  27.164  1.00  0.85           C  
ATOM   2606  O   GLY A 184     -64.568 -35.395  28.211  1.00  0.85           O  
ATOM   2607  N   VAL A 185     -63.308 -36.380  26.636  1.00  0.80           N  
ATOM   2608  HN  VAL A 185     -63.298 -36.896  25.699  1.00  0.80           H  
ATOM   2609  CA  VAL A 185     -62.051 -36.085  27.271  1.00  0.80           C  
ATOM   2610  HA  VAL A 185     -62.209 -35.345  28.055  1.00  0.80           H  
ATOM   2611  CB  VAL A 185     -61.420 -37.335  27.878  1.00  0.80           C  
ATOM   2612  HB  VAL A 185     -61.351 -38.105  27.110  1.00  0.80           H  
ATOM   2613  CG1 VAL A 185     -60.011 -37.050  28.428  1.00  0.80           C  
ATOM   2614 1HG1 VAL A 185     -59.594 -37.964  28.852  1.00  0.80           H  
ATOM   2615 2HG1 VAL A 185     -60.070 -36.285  29.202  1.00  0.80           H  
ATOM   2616 3HG1 VAL A 185     -59.369 -36.699  27.620  1.00  0.80           H  
ATOM   2617  CG2 VAL A 185     -62.333 -37.843  29.018  1.00  0.80           C  
ATOM   2618 1HG2 VAL A 185     -61.896 -38.737  29.463  1.00  0.80           H  
ATOM   2619 2HG2 VAL A 185     -63.318 -38.082  28.616  1.00  0.80           H  
ATOM   2620 3HG2 VAL A 185     -62.430 -37.069  29.779  1.00  0.80           H  
ATOM   2621  C   VAL A 185     -61.215 -35.475  26.171  1.00  0.80           C  
ATOM   2622  O   VAL A 185     -60.947 -36.117  25.159  1.00  0.80           O  
ATOM   2623  N   ALA A 186     -60.834 -34.190  26.314  1.00  0.83           N  
ATOM   2624  HN  ALA A 186     -61.089 -33.671  27.214  1.00  0.83           H  
ATOM   2625  CA  ALA A 186     -60.092 -33.491  25.290  1.00  0.83           C  
ATOM   2626  HA  ALA A 186     -59.970 -34.164  24.441  1.00  0.83           H  
ATOM   2627  CB  ALA A 186     -60.886 -32.253  24.812  1.00  0.83           C  
ATOM   2628  HB1 ALA A 186     -60.319 -31.733  24.040  1.00  0.83           H  
ATOM   2629  HB2 ALA A 186     -61.054 -31.581  25.654  1.00  0.83           H  
ATOM   2630  HB3 ALA A 186     -61.846 -32.571  24.404  1.00  0.83           H  
ATOM   2631  C   ALA A 186     -58.701 -33.106  25.796  1.00  0.83           C  
ATOM   2632  O   ALA A 186     -58.544 -32.554  26.884  1.00  0.83           O  
ATOM   2633  N   ASN A 187     -57.626 -33.396  25.034  1.00  0.79           N  
ATOM   2634  HN  ASN A 187     -57.770 -33.977  24.147  1.00  0.79           H  
ATOM   2635  CA  ASN A 187     -56.271 -32.950  25.367  1.00  0.79           C  
ATOM   2636  HA  ASN A 187     -56.102 -33.138  26.427  1.00  0.79           H  
ATOM   2637  CB  ASN A 187     -55.251 -33.813  24.550  1.00  0.79           C  
ATOM   2638  HB1 ASN A 187     -55.424 -34.864  24.784  1.00  0.79           H  
ATOM   2639  HB2 ASN A 187     -55.428 -33.642  23.488  1.00  0.79           H  
ATOM   2640  CG  ASN A 187     -53.787 -33.483  24.856  1.00  0.79           C  
ATOM   2641  OD1 ASN A 187     -53.491 -32.730  25.782  1.00  0.79           O  
ATOM   2642  ND2 ASN A 187     -52.843 -33.994  24.038  1.00  0.79           N  
ATOM   2643 1HD2 ASN A 187     -53.129 -34.607  23.209  1.00  0.79           H  
ATOM   2644 2HD2 ASN A 187     -51.809 -33.786  24.219  1.00  0.79           H  
ATOM   2645  C   ASN A 187     -56.060 -31.438  25.106  1.00  0.79           C  
ATOM   2646  O   ASN A 187     -56.164 -30.995  23.961  1.00  0.79           O  
ATOM   2647  N   VAL A 188     -55.689 -30.599  26.116  1.00  0.86           N  
ATOM   2648  HN  VAL A 188     -55.538 -31.014  27.091  1.00  0.86           H  
ATOM   2649  CA  VAL A 188     -55.486 -29.150  25.934  1.00  0.86           C  
ATOM   2650  HA  VAL A 188     -56.335 -28.809  25.341  1.00  0.86           H  
ATOM   2651  CB  VAL A 188     -55.501 -28.284  27.211  1.00  0.86           C  
ATOM   2652  HB  VAL A 188     -55.479 -27.237  26.909  1.00  0.86           H  
ATOM   2653  CG1 VAL A 188     -56.821 -28.539  27.941  1.00  0.86           C  
ATOM   2654 1HG1 VAL A 188     -56.857 -27.937  28.849  1.00  0.86           H  
ATOM   2655 2HG1 VAL A 188     -56.894 -29.595  28.202  1.00  0.86           H  
ATOM   2656 3HG1 VAL A 188     -57.654 -28.267  27.293  1.00  0.86           H  
ATOM   2657  CG2 VAL A 188     -54.309 -28.533  28.155  1.00  0.86           C  
ATOM   2658 1HG2 VAL A 188     -54.395 -27.886  29.028  1.00  0.86           H  
ATOM   2659 2HG2 VAL A 188     -53.378 -28.315  27.631  1.00  0.86           H  
ATOM   2660 3HG2 VAL A 188     -54.310 -29.575  28.475  1.00  0.86           H  
ATOM   2661  C   VAL A 188     -54.258 -28.837  25.100  1.00  0.86           C  
ATOM   2662  O   VAL A 188     -54.198 -27.810  24.429  1.00  0.86           O  
ATOM   2663  N   MET A 189     -53.292 -29.783  25.037  1.00  0.83           N  
ATOM   2664  HN  MET A 189     -53.451 -30.695  25.574  1.00  0.83           H  
ATOM   2665  CA  MET A 189     -52.056 -29.644  24.291  1.00  0.83           C  
ATOM   2666  HA  MET A 189     -51.721 -28.613  24.401  1.00  0.83           H  
ATOM   2667  CB  MET A 189     -50.918 -30.567  24.824  1.00  0.83           C  
ATOM   2668  HB1 MET A 189     -51.289 -31.592  24.800  1.00  0.83           H  
ATOM   2669  HB2 MET A 189     -50.072 -30.470  24.144  1.00  0.83           H  
ATOM   2670  CG  MET A 189     -50.396 -30.293  26.260  1.00  0.83           C  
ATOM   2671  HG1 MET A 189     -51.014 -30.866  26.951  1.00  0.83           H  
ATOM   2672  HG2 MET A 189     -49.367 -30.649  26.311  1.00  0.83           H  
ATOM   2673  SD  MET A 189     -50.407 -28.560  26.819  1.00  0.83           S  
ATOM   2674  CE  MET A 189     -49.206 -27.881  25.654  1.00  0.83           C  
ATOM   2675  HE1 MET A 189     -49.078 -26.815  25.843  1.00  0.83           H  
ATOM   2676  HE2 MET A 189     -49.564 -28.028  24.635  1.00  0.83           H  
ATOM   2677  HE3 MET A 189     -48.250 -28.389  25.780  1.00  0.83           H  
ATOM   2678  C   MET A 189     -52.304 -29.890  22.810  1.00  0.83           C  
ATOM   2679  O   MET A 189     -51.466 -29.621  21.962  1.00  0.83           O  
ATOM   2680  N   LYS A 190     -53.521 -30.362  22.469  1.00  0.80           N  
ATOM   2681  HN  LYS A 190     -54.164 -30.723  23.244  1.00  0.80           H  
ATOM   2682  CA  LYS A 190     -53.993 -30.402  21.111  1.00  0.80           C  
ATOM   2683  HA  LYS A 190     -53.161 -30.151  20.453  1.00  0.80           H  
ATOM   2684  CB  LYS A 190     -54.466 -31.838  20.771  1.00  0.80           C  
ATOM   2685  HB1 LYS A 190     -53.602 -32.428  20.465  1.00  0.80           H  
ATOM   2686  HB2 LYS A 190     -54.911 -32.280  21.662  1.00  0.80           H  
ATOM   2687  CG  LYS A 190     -55.497 -31.858  19.646  1.00  0.80           C  
ATOM   2688  HG1 LYS A 190     -56.463 -31.576  20.064  1.00  0.80           H  
ATOM   2689  HG2 LYS A 190     -55.198 -31.126  18.896  1.00  0.80           H  
ATOM   2690  CD  LYS A 190     -55.651 -33.220  18.955  1.00  0.80           C  
ATOM   2691  HD1 LYS A 190     -54.661 -33.601  18.705  1.00  0.80           H  
ATOM   2692  HD2 LYS A 190     -56.143 -33.909  19.642  1.00  0.80           H  
ATOM   2693  CE  LYS A 190     -56.480 -33.126  17.674  1.00  0.80           C  
ATOM   2694  HE1 LYS A 190     -55.951 -32.551  16.914  1.00  0.80           H  
ATOM   2695  HE2 LYS A 190     -56.706 -34.120  17.287  1.00  0.80           H  
ATOM   2696  NZ  LYS A 190     -57.699 -32.443  18.081  1.00  0.80           N1+
ATOM   2697  HZ1 LYS A 190     -58.346 -32.333  17.236  1.00  0.80           H  
ATOM   2698  HZ2 LYS A 190     -57.454 -31.477  18.470  1.00  0.80           H  
ATOM   2699  HZ3 LYS A 190     -58.194 -33.016  18.836  1.00  0.80           H  
ATOM   2700  C   LYS A 190     -55.108 -29.373  20.890  1.00  0.80           C  
ATOM   2701  O   LYS A 190     -55.120 -28.643  19.905  1.00  0.80           O  
ATOM   2702  N   THR A 191     -56.110 -29.244  21.789  1.00  0.85           N  
ATOM   2703  HN  THR A 191     -56.053 -29.767  22.721  1.00  0.85           H  
ATOM   2704  CA  THR A 191     -57.271 -28.400  21.506  1.00  0.85           C  
ATOM   2705  HA  THR A 191     -57.636 -28.718  20.529  1.00  0.85           H  
ATOM   2706  CB  THR A 191     -58.449 -28.541  22.449  1.00  0.85           C  
ATOM   2707  HB  THR A 191     -59.250 -27.875  22.129  1.00  0.85           H  
ATOM   2708  OG1 THR A 191     -58.114 -28.261  23.797  1.00  0.85           O  
ATOM   2709  HG1 THR A 191     -57.367 -28.926  24.118  1.00  0.85           H  
ATOM   2710  CG2 THR A 191     -58.955 -29.976  22.451  1.00  0.85           C  
ATOM   2711 1HG2 THR A 191     -59.801 -30.063  23.133  1.00  0.85           H  
ATOM   2712 2HG2 THR A 191     -58.157 -30.643  22.777  1.00  0.85           H  
ATOM   2713 3HG2 THR A 191     -59.270 -30.252  21.445  1.00  0.85           H  
ATOM   2714  C   THR A 191     -57.000 -26.929  21.378  1.00  0.85           C  
ATOM   2715  O   THR A 191     -57.544 -26.284  20.486  1.00  0.85           O  
ATOM   2716  N   GLN A 192     -56.178 -26.390  22.286  1.00  0.84           N  
ATOM   2717  HN  GLN A 192     -55.785 -27.040  23.039  1.00  0.84           H  
ATOM   2718  CA  GLN A 192     -55.776 -24.999  22.334  1.00  0.84           C  
ATOM   2719  HA  GLN A 192     -56.681 -24.430  22.120  1.00  0.84           H  
ATOM   2720  CB  GLN A 192     -55.349 -24.570  23.762  1.00  0.84           C  
ATOM   2721  HB1 GLN A 192     -54.434 -25.102  24.022  1.00  0.84           H  
ATOM   2722  HB2 GLN A 192     -55.156 -23.497  23.756  1.00  0.84           H  
ATOM   2723  CG  GLN A 192     -56.409 -24.868  24.840  1.00  0.84           C  
ATOM   2724  HG1 GLN A 192     -56.442 -25.943  25.015  1.00  0.84           H  
ATOM   2725  HG2 GLN A 192     -56.129 -24.357  25.761  1.00  0.84           H  
ATOM   2726  CD  GLN A 192     -57.793 -24.395  24.415  1.00  0.84           C  
ATOM   2727  OE1 GLN A 192     -58.136 -23.214  24.390  1.00  0.84           O  
ATOM   2728  NE2 GLN A 192     -58.611 -25.406  24.042  1.00  0.84           N  
ATOM   2729 1HE2 GLN A 192     -58.259 -26.416  24.066  1.00  0.84           H  
ATOM   2730 2HE2 GLN A 192     -59.610 -25.196  23.723  1.00  0.84           H  
ATOM   2731  C   GLN A 192     -54.771 -24.565  21.282  1.00  0.84           C  
ATOM   2732  O   GLN A 192     -55.063 -23.548  20.660  1.00  0.84           O  
ATOM   2733  N   PRO A 193     -53.648 -25.214  20.949  1.00  0.89           N  
ATOM   2734  CD  PRO A 193     -53.039 -26.318  21.685  1.00  0.89           C  
ATOM   2735  HD1 PRO A 193     -53.463 -27.271  21.369  1.00  0.89           H  
ATOM   2736  HD2 PRO A 193     -53.186 -26.193  22.758  1.00  0.89           H  
ATOM   2737  CA  PRO A 193     -52.800 -24.791  19.841  1.00  0.89           C  
ATOM   2738  HA  PRO A 193     -52.454 -23.776  20.036  1.00  0.89           H  
ATOM   2739  CB  PRO A 193     -51.589 -25.740  19.887  1.00  0.89           C  
ATOM   2740  HB1 PRO A 193     -51.722 -26.569  19.192  1.00  0.89           H  
ATOM   2741  HB2 PRO A 193     -50.671 -25.205  19.644  1.00  0.89           H  
ATOM   2742  CG  PRO A 193     -51.555 -26.245  21.333  1.00  0.89           C  
ATOM   2743  HG1 PRO A 193     -51.085 -27.226  21.398  1.00  0.89           H  
ATOM   2744  HG2 PRO A 193     -51.029 -25.546  21.983  1.00  0.89           H  
ATOM   2745  C   PRO A 193     -53.538 -24.803  18.519  1.00  0.89           C  
ATOM   2746  O   PRO A 193     -53.436 -23.837  17.775  1.00  0.89           O  
ATOM   2747  N   GLU A 194     -54.342 -25.855  18.224  1.00  0.84           N  
ATOM   2748  HN  GLU A 194     -54.407 -26.676  18.907  1.00  0.84           H  
ATOM   2749  CA  GLU A 194     -55.116 -25.883  16.996  1.00  0.84           C  
ATOM   2750  HA  GLU A 194     -54.421 -25.671  16.183  1.00  0.84           H  
ATOM   2751  CB  GLU A 194     -55.701 -27.299  16.725  1.00  0.84           C  
ATOM   2752  HB1 GLU A 194     -56.415 -27.539  17.513  1.00  0.84           H  
ATOM   2753  HB2 GLU A 194     -56.212 -27.288  15.762  1.00  0.84           H  
ATOM   2754  CG  GLU A 194     -54.601 -28.402  16.694  1.00  0.84           C  
ATOM   2755  HG1 GLU A 194     -53.885 -28.137  15.916  1.00  0.84           H  
ATOM   2756  HG2 GLU A 194     -54.102 -28.403  17.663  1.00  0.84           H  
ATOM   2757  CD  GLU A 194     -55.091 -29.833  16.415  1.00  0.84           C  
ATOM   2758  OE1 GLU A 194     -56.260 -30.028  15.990  1.00  0.84           O  
ATOM   2759  OE2 GLU A 194     -54.317 -30.776  16.704  1.00  0.84           O  
ATOM   2760  C   GLU A 194     -56.161 -24.772  16.979  1.00  0.84           C  
ATOM   2761  O   GLU A 194     -56.167 -23.926  16.094  1.00  0.84           O  
ATOM   2762  N   MET A 195     -56.997 -24.627  18.023  1.00  0.90           N  
ATOM   2763  HN  MET A 195     -56.924 -25.309  18.844  1.00  0.90           H  
ATOM   2764  CA  MET A 195     -57.993 -23.577  18.070  1.00  0.90           C  
ATOM   2765  HA  MET A 195     -58.667 -23.718  17.225  1.00  0.90           H  
ATOM   2766  CB  MET A 195     -58.812 -23.732  19.354  1.00  0.90           C  
ATOM   2767  HB1 MET A 195     -59.201 -24.749  19.394  1.00  0.90           H  
ATOM   2768  HB2 MET A 195     -58.153 -23.561  20.205  1.00  0.90           H  
ATOM   2769  CG  MET A 195     -59.987 -22.762  19.450  1.00  0.90           C  
ATOM   2770  HG1 MET A 195     -59.603 -21.742  19.442  1.00  0.90           H  
ATOM   2771  HG2 MET A 195     -60.639 -22.912  18.590  1.00  0.90           H  
ATOM   2772  SD  MET A 195     -60.943 -23.013  20.958  1.00  0.90           S  
ATOM   2773  CE  MET A 195     -61.696 -24.572  20.429  1.00  0.90           C  
ATOM   2774  HE1 MET A 195     -62.353 -24.944  21.215  1.00  0.90           H  
ATOM   2775  HE2 MET A 195     -60.914 -25.306  20.233  1.00  0.90           H  
ATOM   2776  HE3 MET A 195     -62.275 -24.407  19.520  1.00  0.90           H  
ATOM   2777  C   MET A 195     -57.438 -22.153  17.993  1.00  0.90           C  
ATOM   2778  O   MET A 195     -57.949 -21.321  17.264  1.00  0.90           O  
ATOM   2779  N   THR A 196     -56.343 -21.870  18.723  1.00  0.89           N  
ATOM   2780  HN  THR A 196     -55.989 -22.620  19.399  1.00  0.89           H  
ATOM   2781  CA  THR A 196     -55.601 -20.608  18.657  1.00  0.89           C  
ATOM   2782  HA  THR A 196     -56.288 -19.802  18.915  1.00  0.89           H  
ATOM   2783  CB  THR A 196     -54.469 -20.597  19.666  1.00  0.89           C  
ATOM   2784  HB  THR A 196     -54.044 -21.599  19.718  1.00  0.89           H  
ATOM   2785  OG1 THR A 196     -54.973 -20.258  20.944  1.00  0.89           O  
ATOM   2786  HG1 THR A 196     -55.414 -19.306  20.906  1.00  0.89           H  
ATOM   2787  CG2 THR A 196     -53.337 -19.604  19.398  1.00  0.89           C  
ATOM   2788 1HG2 THR A 196     -52.587 -19.687  20.184  1.00  0.89           H  
ATOM   2789 2HG2 THR A 196     -53.738 -18.590  19.384  1.00  0.89           H  
ATOM   2790 3HG2 THR A 196     -52.879 -19.826  18.434  1.00  0.89           H  
ATOM   2791  C   THR A 196     -55.000 -20.292  17.310  1.00  0.89           C  
ATOM   2792  O   THR A 196     -55.075 -19.149  16.856  1.00  0.89           O  
ATOM   2793  N   ILE A 197     -54.370 -21.253  16.606  1.00  0.85           N  
ATOM   2794  HN  ILE A 197     -54.245 -22.223  17.040  1.00  0.85           H  
ATOM   2795  CA  ILE A 197     -53.856 -20.999  15.269  1.00  0.85           C  
ATOM   2796  HA  ILE A 197     -53.317 -20.054  15.344  1.00  0.85           H  
ATOM   2797  CB  ILE A 197     -52.815 -22.021  14.800  1.00  0.85           C  
ATOM   2798  HB  ILE A 197     -52.315 -22.378  15.701  1.00  0.85           H  
ATOM   2799  CG2 ILE A 197     -53.425 -23.274  14.124  1.00  0.85           C  
ATOM   2800 1HG2 ILE A 197     -52.625 -23.949  13.820  1.00  0.85           H  
ATOM   2801 2HG2 ILE A 197     -53.998 -22.972  13.247  1.00  0.85           H  
ATOM   2802 3HG2 ILE A 197     -54.082 -23.784  14.828  1.00  0.85           H  
ATOM   2803  CG1 ILE A 197     -51.719 -21.341  13.943  1.00  0.85           C  
ATOM   2804 1HG1 ILE A 197     -52.124 -21.140  12.951  1.00  0.85           H  
ATOM   2805 2HG1 ILE A 197     -51.436 -20.401  14.417  1.00  0.85           H  
ATOM   2806  CD1 ILE A 197     -50.468 -22.218  13.798  1.00  0.85           C  
ATOM   2807 1HD1 ILE A 197     -49.728 -21.699  13.189  1.00  0.85           H  
ATOM   2808 2HD1 ILE A 197     -50.737 -23.159  13.318  1.00  0.85           H  
ATOM   2809 3HD1 ILE A 197     -50.049 -22.420  14.784  1.00  0.85           H  
ATOM   2810  C   ILE A 197     -54.968 -20.748  14.255  1.00  0.85           C  
ATOM   2811  O   ILE A 197     -54.888 -19.828  13.447  1.00  0.85           O  
ATOM   2812  N   LEU A 198     -56.069 -21.539  14.324  1.00  0.88           N  
ATOM   2813  HN  LEU A 198     -56.080 -22.300  15.076  1.00  0.88           H  
ATOM   2814  CA  LEU A 198     -57.234 -21.438  13.460  1.00  0.88           C  
ATOM   2815  HA  LEU A 198     -56.890 -21.504  12.428  1.00  0.88           H  
ATOM   2816  CB  LEU A 198     -58.214 -22.621  13.713  1.00  0.88           C  
ATOM   2817  HB1 LEU A 198     -58.461 -22.628  14.775  1.00  0.88           H  
ATOM   2818  HB2 LEU A 198     -59.117 -22.437  13.130  1.00  0.88           H  
ATOM   2819  CG  LEU A 198     -57.688 -24.028  13.340  1.00  0.88           C  
ATOM   2820  HG  LEU A 198     -56.922 -24.283  14.072  1.00  0.88           H  
ATOM   2821  CD1 LEU A 198     -58.826 -25.055  13.507  1.00  0.88           C  
ATOM   2822 1HD1 LEU A 198     -58.461 -26.048  13.246  1.00  0.88           H  
ATOM   2823 2HD1 LEU A 198     -59.655 -24.789  12.851  1.00  0.88           H  
ATOM   2824 3HD1 LEU A 198     -59.167 -25.055  14.542  1.00  0.88           H  
ATOM   2825  CD2 LEU A 198     -57.014 -24.064  11.957  1.00  0.88           C  
ATOM   2826 1HD2 LEU A 198     -56.665 -25.075  11.749  1.00  0.88           H  
ATOM   2827 2HD2 LEU A 198     -56.167 -23.378  11.947  1.00  0.88           H  
ATOM   2828 3HD2 LEU A 198     -57.733 -23.764  11.194  1.00  0.88           H  
ATOM   2829  C   LEU A 198     -57.939 -20.101  13.631  1.00  0.88           C  
ATOM   2830  O   LEU A 198     -58.197 -19.389  12.659  1.00  0.88           O  
ATOM   2831  N   THR A 199     -58.173 -19.688  14.897  1.00  0.90           N  
ATOM   2832  HN  THR A 199     -57.909 -20.348  15.697  1.00  0.90           H  
ATOM   2833  CA  THR A 199     -58.764 -18.396  15.241  1.00  0.90           C  
ATOM   2834  HA  THR A 199     -59.670 -18.324  14.639  1.00  0.90           H  
ATOM   2835  CB  THR A 199     -59.224 -18.221  16.687  1.00  0.90           C  
ATOM   2836  HB  THR A 199     -59.652 -17.223  16.782  1.00  0.90           H  
ATOM   2837  OG1 THR A 199     -58.227 -18.363  17.691  1.00  0.90           O  
ATOM   2838  HG1 THR A 199     -57.810 -19.325  17.637  1.00  0.90           H  
ATOM   2839  CG2 THR A 199     -60.314 -19.229  17.031  1.00  0.90           C  
ATOM   2840 1HG2 THR A 199     -60.627 -19.087  18.065  1.00  0.90           H  
ATOM   2841 2HG2 THR A 199     -59.927 -20.240  16.904  1.00  0.90           H  
ATOM   2842 3HG2 THR A 199     -61.168 -19.081  16.370  1.00  0.90           H  
ATOM   2843  C   THR A 199     -57.919 -17.207  14.837  1.00  0.90           C  
ATOM   2844  O   THR A 199     -58.442 -16.258  14.258  1.00  0.90           O  
ATOM   2845  N   ALA A 200     -56.587 -17.253  15.081  1.00  0.90           N  
ATOM   2846  HN  ALA A 200     -56.214 -18.073  15.658  1.00  0.90           H  
ATOM   2847  CA  ALA A 200     -55.632 -16.266  14.613  1.00  0.90           C  
ATOM   2848  HA  ALA A 200     -55.946 -15.292  14.988  1.00  0.90           H  
ATOM   2849  CB  ALA A 200     -54.219 -16.560  15.177  1.00  0.90           C  
ATOM   2850  HB1 ALA A 200     -53.519 -15.808  14.814  1.00  0.90           H  
ATOM   2851  HB2 ALA A 200     -53.894 -17.547  14.848  1.00  0.90           H  
ATOM   2852  HB3 ALA A 200     -54.249 -16.532  16.266  1.00  0.90           H  
ATOM   2853  C   ALA A 200     -55.576 -16.185  13.085  1.00  0.90           C  
ATOM   2854  O   ALA A 200     -55.659 -15.111  12.511  1.00  0.90           O  
ATOM   2855  N   SER A 201     -55.503 -17.331  12.373  1.00  0.90           N  
ATOM   2856  HN  SER A 201     -55.416 -18.256  12.903  1.00  0.90           H  
ATOM   2857  CA  SER A 201     -55.537 -17.366  10.913  1.00  0.90           C  
ATOM   2858  HA  SER A 201     -54.692 -16.788  10.539  1.00  0.90           H  
ATOM   2859  CB  SER A 201     -55.428 -18.806  10.345  1.00  0.90           C  
ATOM   2860  HB1 SER A 201     -55.984 -19.484  10.993  1.00  0.90           H  
ATOM   2861  HB2 SER A 201     -55.859 -18.824   9.344  1.00  0.90           H  
ATOM   2862  OG  SER A 201     -54.073 -19.246  10.272  1.00  0.90           O  
ATOM   2863  HG  SER A 201     -53.529 -18.603   9.645  1.00  0.90           H  
ATOM   2864  C   SER A 201     -56.804 -16.802  10.300  1.00  0.90           C  
ATOM   2865  O   SER A 201     -56.752 -16.018   9.364  1.00  0.90           O  
ATOM   2866  N   LYS A 202     -57.993 -17.170  10.809  1.00  0.87           N  
ATOM   2867  HN  LYS A 202     -58.011 -17.871  11.617  1.00  0.87           H  
ATOM   2868  CA  LYS A 202     -59.254 -16.653  10.304  1.00  0.87           C  
ATOM   2869  HA  LYS A 202     -59.280 -16.845   9.231  1.00  0.87           H  
ATOM   2870  CB  LYS A 202     -60.428 -17.425  10.940  1.00  0.87           C  
ATOM   2871  HB1 LYS A 202     -60.249 -18.488  10.777  1.00  0.87           H  
ATOM   2872  HB2 LYS A 202     -60.419 -17.214  12.009  1.00  0.87           H  
ATOM   2873  CG  LYS A 202     -61.843 -17.105  10.414  1.00  0.87           C  
ATOM   2874  HG1 LYS A 202     -62.566 -17.588  11.072  1.00  0.87           H  
ATOM   2875  HG2 LYS A 202     -61.982 -16.025  10.452  1.00  0.87           H  
ATOM   2876  CD  LYS A 202     -62.120 -17.569   8.981  1.00  0.87           C  
ATOM   2877  HD1 LYS A 202     -61.517 -16.968   8.300  1.00  0.87           H  
ATOM   2878  HD2 LYS A 202     -61.831 -18.616   8.895  1.00  0.87           H  
ATOM   2879  CE  LYS A 202     -63.593 -17.435   8.575  1.00  0.87           C  
ATOM   2880  HE1 LYS A 202     -64.210 -18.078   9.203  1.00  0.87           H  
ATOM   2881  HE2 LYS A 202     -63.915 -16.400   8.687  1.00  0.87           H  
ATOM   2882  NZ  LYS A 202     -63.714 -17.846   7.168  1.00  0.87           N1+
ATOM   2883  HZ1 LYS A 202     -64.735 -17.762   6.858  1.00  0.87           H  
ATOM   2884  HZ2 LYS A 202     -63.392 -18.861   7.064  1.00  0.87           H  
ATOM   2885  HZ3 LYS A 202     -63.103 -17.214   6.558  1.00  0.87           H  
ATOM   2886  C   LYS A 202     -59.458 -15.155  10.506  1.00  0.87           C  
ATOM   2887  O   LYS A 202     -60.062 -14.477   9.686  1.00  0.87           O  
ATOM   2888  N   SER A 203     -58.984 -14.599  11.640  1.00  0.90           N  
ATOM   2889  HN  SER A 203     -58.441 -15.208  12.333  1.00  0.90           H  
ATOM   2890  CA  SER A 203     -59.193 -13.193  11.943  1.00  0.90           C  
ATOM   2891  HA  SER A 203     -60.126 -12.906  11.458  1.00  0.90           H  
ATOM   2892  CB  SER A 203     -59.406 -12.991  13.463  1.00  0.90           C  
ATOM   2893  HB1 SER A 203     -59.690 -11.954  13.641  1.00  0.90           H  
ATOM   2894  HB2 SER A 203     -60.209 -13.650  13.794  1.00  0.90           H  
ATOM   2895  OG  SER A 203     -58.235 -13.281  14.221  1.00  0.90           O  
ATOM   2896  HG  SER A 203     -57.955 -14.281  14.064  1.00  0.90           H  
ATOM   2897  C   SER A 203     -58.111 -12.261  11.395  1.00  0.90           C  
ATOM   2898  O   SER A 203     -58.433 -11.285  10.716  1.00  0.90           O  
ATOM   2899  N   LEU A 204     -56.814 -12.556  11.650  1.00  0.88           N  
ATOM   2900  HN  LEU A 204     -56.634 -13.431  12.238  1.00  0.88           H  
ATOM   2901  CA  LEU A 204     -55.634 -11.816  11.214  1.00  0.88           C  
ATOM   2902  HA  LEU A 204     -55.838 -10.755  11.355  1.00  0.88           H  
ATOM   2903  CB  LEU A 204     -54.368 -12.171  12.055  1.00  0.88           C  
ATOM   2904  HB1 LEU A 204     -54.412 -13.236  12.281  1.00  0.88           H  
ATOM   2905  HB2 LEU A 204     -53.495 -11.967  11.436  1.00  0.88           H  
ATOM   2906  CG  LEU A 204     -54.177 -11.418  13.393  1.00  0.88           C  
ATOM   2907  HG  LEU A 204     -53.769 -10.435  13.159  1.00  0.88           H  
ATOM   2908  CD1 LEU A 204     -55.446 -11.202  14.220  1.00  0.88           C  
ATOM   2909 1HD1 LEU A 204     -55.197 -10.665  15.135  1.00  0.88           H  
ATOM   2910 2HD1 LEU A 204     -55.884 -12.168  14.473  1.00  0.88           H  
ATOM   2911 3HD1 LEU A 204     -56.163 -10.619  13.641  1.00  0.88           H  
ATOM   2912  CD2 LEU A 204     -53.139 -12.154  14.260  1.00  0.88           C  
ATOM   2913 1HD2 LEU A 204     -53.007 -11.621  15.201  1.00  0.88           H  
ATOM   2914 2HD2 LEU A 204     -52.187 -12.196  13.731  1.00  0.88           H  
ATOM   2915 3HD2 LEU A 204     -53.487 -13.167  14.463  1.00  0.88           H  
ATOM   2916  C   LEU A 204     -55.295 -12.030   9.750  1.00  0.88           C  
ATOM   2917  O   LEU A 204     -54.874 -11.117   9.060  1.00  0.88           O  
ATOM   2918  N   MET A 205     -55.423 -13.262   9.234  1.00  0.86           N  
ATOM   2919  HN  MET A 205     -55.848 -14.046   9.825  1.00  0.86           H  
ATOM   2920  CA  MET A 205     -54.988 -13.534   7.880  1.00  0.86           C  
ATOM   2921  HA  MET A 205     -54.379 -12.698   7.537  1.00  0.86           H  
ATOM   2922  CB  MET A 205     -54.130 -14.801   7.866  1.00  0.86           C  
ATOM   2923  HB1 MET A 205     -54.722 -15.615   8.284  1.00  0.86           H  
ATOM   2924  HB2 MET A 205     -53.879 -15.028   6.830  1.00  0.86           H  
ATOM   2925  CG  MET A 205     -52.828 -14.706   8.659  1.00  0.86           C  
ATOM   2926  HG1 MET A 205     -52.211 -13.909   8.244  1.00  0.86           H  
ATOM   2927  HG2 MET A 205     -53.056 -14.484   9.702  1.00  0.86           H  
ATOM   2928  SD  MET A 205     -51.928 -16.272   8.563  1.00  0.86           S  
ATOM   2929  CE  MET A 205     -50.507 -15.569   9.424  1.00  0.86           C  
ATOM   2930  HE1 MET A 205     -49.733 -16.329   9.529  1.00  0.86           H  
ATOM   2931  HE2 MET A 205     -50.814 -15.225  10.412  1.00  0.86           H  
ATOM   2932  HE3 MET A 205     -50.115 -14.728   8.852  1.00  0.86           H  
ATOM   2933  C   MET A 205     -56.149 -13.712   6.920  1.00  0.86           C  
ATOM   2934  O   MET A 205     -55.961 -13.812   5.705  1.00  0.86           O  
ATOM   2935  N   GLY A 206     -57.380 -13.715   7.456  1.00  0.86           N  
ATOM   2936  HN  GLY A 206     -57.469 -13.619   8.518  1.00  0.86           H  
ATOM   2937  CA  GLY A 206     -58.591 -13.841   6.677  1.00  0.86           C  
ATOM   2938  HA1 GLY A 206     -59.423 -13.496   7.291  1.00  0.86           H  
ATOM   2939  HA2 GLY A 206     -58.495 -13.199   5.801  1.00  0.86           H  
ATOM   2940  C   GLY A 206     -58.912 -15.225   6.202  1.00  0.86           C  
ATOM   2941  O   GLY A 206     -58.251 -16.230   6.497  1.00  0.86           O  
ATOM   2942  N   ASP A 207     -60.029 -15.310   5.472  1.00  0.82           N  
ATOM   2943  HN  ASP A 207     -60.435 -14.403   5.076  1.00  0.82           H  
ATOM   2944  CA  ASP A 207     -60.726 -16.542   5.180  1.00  0.82           C  
ATOM   2945  HA  ASP A 207     -60.957 -17.000   6.142  1.00  0.82           H  
ATOM   2946  CB  ASP A 207     -62.087 -16.249   4.496  1.00  0.82           C  
ATOM   2947  HB1 ASP A 207     -61.923 -15.635   3.610  1.00  0.82           H  
ATOM   2948  HB2 ASP A 207     -62.556 -17.189   4.205  1.00  0.82           H  
ATOM   2949  CG  ASP A 207     -62.995 -15.509   5.461  1.00  0.82           C  
ATOM   2950  OD1 ASP A 207     -62.615 -15.402   6.650  1.00  0.82           O  
ATOM   2951  OD2 ASP A 207     -64.144 -15.197   5.087  1.00  0.82           O  
ATOM   2952  C   ASP A 207     -59.936 -17.568   4.397  1.00  0.82           C  
ATOM   2953  O   ASP A 207     -59.922 -18.742   4.751  1.00  0.82           O  
ATOM   2954  N   ASP A 208     -59.223 -17.124   3.350  1.00  0.80           N  
ATOM   2955  HN  ASP A 208     -59.265 -16.080   3.117  1.00  0.80           H  
ATOM   2956  CA  ASP A 208     -58.401 -17.977   2.518  1.00  0.80           C  
ATOM   2957  HA  ASP A 208     -59.047 -18.788   2.182  1.00  0.80           H  
ATOM   2958  CB  ASP A 208     -57.955 -17.224   1.242  1.00  0.80           C  
ATOM   2959  HB1 ASP A 208     -57.500 -16.274   1.523  1.00  0.80           H  
ATOM   2960  HB2 ASP A 208     -57.228 -17.830   0.701  1.00  0.80           H  
ATOM   2961  CG  ASP A 208     -59.159 -16.961   0.347  1.00  0.80           C  
ATOM   2962  OD1 ASP A 208     -60.191 -17.654   0.515  1.00  0.80           O  
ATOM   2963  OD2 ASP A 208     -59.014 -16.107  -0.556  1.00  0.80           O  
ATOM   2964  C   ASP A 208     -57.245 -18.633   3.260  1.00  0.80           C  
ATOM   2965  O   ASP A 208     -57.018 -19.827   3.121  1.00  0.80           O  
ATOM   2966  N   MET A 209     -56.510 -17.917   4.141  1.00  0.82           N  
ATOM   2967  HN  MET A 209     -56.706 -16.871   4.255  1.00  0.82           H  
ATOM   2968  CA  MET A 209     -55.458 -18.533   4.939  1.00  0.82           C  
ATOM   2969  HA  MET A 209     -54.816 -19.098   4.263  1.00  0.82           H  
ATOM   2970  CB  MET A 209     -54.583 -17.522   5.678  1.00  0.82           C  
ATOM   2971  HB1 MET A 209     -55.219 -16.836   6.238  1.00  0.82           H  
ATOM   2972  HB2 MET A 209     -53.923 -18.051   6.366  1.00  0.82           H  
ATOM   2973  CG  MET A 209     -53.739 -16.727   4.678  1.00  0.82           C  
ATOM   2974  HG1 MET A 209     -54.424 -16.159   4.049  1.00  0.82           H  
ATOM   2975  HG2 MET A 209     -53.114 -16.040   5.248  1.00  0.82           H  
ATOM   2976  SD  MET A 209     -52.636 -17.688   3.569  1.00  0.82           S  
ATOM   2977  CE  MET A 209     -53.627 -18.061   2.084  1.00  0.82           C  
ATOM   2978  HE1 MET A 209     -53.025 -18.635   1.380  1.00  0.82           H  
ATOM   2979  HE2 MET A 209     -53.945 -17.130   1.615  1.00  0.82           H  
ATOM   2980  HE3 MET A 209     -54.504 -18.642   2.369  1.00  0.82           H  
ATOM   2981  C   MET A 209     -55.991 -19.473   5.945  1.00  0.82           C  
ATOM   2982  O   MET A 209     -55.361 -20.459   6.304  1.00  0.82           O  
ATOM   2983  N   ARG A 210     -57.211 -19.198   6.405  1.00  0.82           N  
ATOM   2984  HN  ARG A 210     -57.685 -18.263   6.188  1.00  0.82           H  
ATOM   2985  CA  ARG A 210     -57.863 -20.186   7.193  1.00  0.82           C  
ATOM   2986  HA  ARG A 210     -57.149 -20.503   7.953  1.00  0.82           H  
ATOM   2987  CB  ARG A 210     -59.025 -19.552   7.923  1.00  0.82           C  
ATOM   2988  HB1 ARG A 210     -58.651 -18.764   8.577  1.00  0.82           H  
ATOM   2989  HB2 ARG A 210     -59.715 -19.124   7.196  1.00  0.82           H  
ATOM   2990  CG  ARG A 210     -59.760 -20.593   8.760  1.00  0.82           C  
ATOM   2991  HG1 ARG A 210     -60.579 -20.085   9.270  1.00  0.82           H  
ATOM   2992  HG2 ARG A 210     -60.164 -21.339   8.075  1.00  0.82           H  
ATOM   2993  CD  ARG A 210     -58.949 -21.334   9.819  1.00  0.82           C  
ATOM   2994  HD1 ARG A 210     -58.016 -21.707   9.397  1.00  0.82           H  
ATOM   2995  HD2 ARG A 210     -58.731 -20.680  10.663  1.00  0.82           H  
ATOM   2996  NE  ARG A 210     -59.816 -22.455  10.239  1.00  0.82           N1+
ATOM   2997  HE  ARG A 210     -60.522 -22.225  11.009  1.00  0.82           H  
ATOM   2998  CZ  ARG A 210     -59.844 -23.720   9.792  1.00  0.82           C  
ATOM   2999  NH1 ARG A 210     -59.052 -24.216   8.842  1.00  0.82           N  
ATOM   3000 1HH1 ARG A 210     -58.322 -23.590   8.373  1.00  0.82           H  
ATOM   3001 2HH1 ARG A 210     -59.146 -25.241   8.548  1.00  0.82           H  
ATOM   3002  NH2 ARG A 210     -60.741 -24.525  10.358  1.00  0.82           N  
ATOM   3003 1HH2 ARG A 210     -61.388 -24.151  11.124  1.00  0.82           H  
ATOM   3004 2HH2 ARG A 210     -60.815 -25.546  10.047  1.00  0.82           H  
ATOM   3005  C   ARG A 210     -58.308 -21.453   6.448  1.00  0.82           C  
ATOM   3006  O   ARG A 210     -58.021 -22.558   6.899  1.00  0.82           O  
ATOM   3007  N   ALA A 211     -58.974 -21.341   5.279  1.00  0.84           N  
ATOM   3008  HN  ALA A 211     -59.179 -20.351   4.927  1.00  0.84           H  
ATOM   3009  CA  ALA A 211     -59.438 -22.447   4.455  1.00  0.84           C  
ATOM   3010  HA  ALA A 211     -60.100 -23.075   5.052  1.00  0.84           H  
ATOM   3011  CB  ALA A 211     -60.242 -21.859   3.274  1.00  0.84           C  
ATOM   3012  HB1 ALA A 211     -60.602 -22.669   2.640  1.00  0.84           H  
ATOM   3013  HB2 ALA A 211     -59.601 -21.199   2.690  1.00  0.84           H  
ATOM   3014  HB3 ALA A 211     -61.091 -21.294   3.658  1.00  0.84           H  
ATOM   3015  C   ALA A 211     -58.282 -23.298   3.948  1.00  0.84           C  
ATOM   3016  O   ALA A 211     -58.373 -24.497   3.731  1.00  0.84           O  
ATOM   3017  N   ARG A 212     -57.097 -22.682   3.816  1.00  0.78           N  
ATOM   3018  HN  ARG A 212     -57.028 -21.636   4.032  1.00  0.78           H  
ATOM   3019  CA  ARG A 212     -55.912 -23.390   3.391  1.00  0.78           C  
ATOM   3020  HA  ARG A 212     -56.228 -24.191   2.723  1.00  0.78           H  
ATOM   3021  CB  ARG A 212     -55.025 -22.424   2.575  1.00  0.78           C  
ATOM   3022  HB1 ARG A 212     -54.835 -21.531   3.171  1.00  0.78           H  
ATOM   3023  HB2 ARG A 212     -54.080 -22.919   2.350  1.00  0.78           H  
ATOM   3024  CG  ARG A 212     -55.701 -22.004   1.244  1.00  0.78           C  
ATOM   3025  HG1 ARG A 212     -55.796 -22.887   0.612  1.00  0.78           H  
ATOM   3026  HG2 ARG A 212     -56.692 -21.610   1.470  1.00  0.78           H  
ATOM   3027  CD  ARG A 212     -54.917 -20.934   0.469  1.00  0.78           C  
ATOM   3028  HD1 ARG A 212     -54.387 -20.298   1.178  1.00  0.78           H  
ATOM   3029  HD2 ARG A 212     -54.199 -21.425  -0.187  1.00  0.78           H  
ATOM   3030  NE  ARG A 212     -55.846 -20.075  -0.368  1.00  0.78           N1+
ATOM   3031  HE  ARG A 212     -56.892 -20.299  -0.329  1.00  0.78           H  
ATOM   3032  CZ  ARG A 212     -55.461 -19.054  -1.155  1.00  0.78           C  
ATOM   3033  NH1 ARG A 212     -56.358 -18.314  -1.807  1.00  0.78           N  
ATOM   3034 1HH1 ARG A 212     -57.402 -18.528  -1.709  1.00  0.78           H  
ATOM   3035 2HH1 ARG A 212     -56.034 -17.506  -2.429  1.00  0.78           H  
ATOM   3036  NH2 ARG A 212     -54.190 -18.690  -1.302  1.00  0.78           N  
ATOM   3037 1HH2 ARG A 212     -53.419 -19.218  -0.781  1.00  0.78           H  
ATOM   3038 2HH2 ARG A 212     -53.939 -17.870  -1.941  1.00  0.78           H  
ATOM   3039  C   ARG A 212     -55.151 -24.033   4.562  1.00  0.78           C  
ATOM   3040  O   ARG A 212     -54.070 -24.579   4.371  1.00  0.78           O  
ATOM   3041  N   PHE A 213     -55.749 -24.030   5.786  1.00  0.79           N  
ATOM   3042  HN  PHE A 213     -56.629 -23.431   5.895  1.00  0.79           H  
ATOM   3043  CA  PHE A 213     -55.302 -24.767   6.961  1.00  0.79           C  
ATOM   3044  HA  PHE A 213     -54.246 -25.006   6.838  1.00  0.79           H  
ATOM   3045  CB  PHE A 213     -55.473 -23.936   8.270  1.00  0.79           C  
ATOM   3046  HB1 PHE A 213     -55.910 -22.970   8.019  1.00  0.79           H  
ATOM   3047  HB2 PHE A 213     -56.141 -24.473   8.943  1.00  0.79           H  
ATOM   3048  CG  PHE A 213     -54.171 -23.711   8.961  1.00  0.79           C  
ATOM   3049  CD1 PHE A 213     -53.523 -22.480   8.832  1.00  0.79           C  
ATOM   3050  HD1 PHE A 213     -53.924 -21.728   8.152  1.00  0.79           H  
ATOM   3051  CD2 PHE A 213     -53.608 -24.700   9.775  1.00  0.79           C  
ATOM   3052  HD2 PHE A 213     -54.066 -25.688   9.822  1.00  0.79           H  
ATOM   3053  CE1 PHE A 213     -52.367 -22.203   9.565  1.00  0.79           C  
ATOM   3054  HE1 PHE A 213     -51.862 -21.243   9.455  1.00  0.79           H  
ATOM   3055  CE2 PHE A 213     -52.461 -24.430  10.529  1.00  0.79           C  
ATOM   3056  HE2 PHE A 213     -52.037 -25.196  11.179  1.00  0.79           H  
ATOM   3057  CZ  PHE A 213     -51.863 -23.169  10.442  1.00  0.79           C  
ATOM   3058  HZ  PHE A 213     -50.997 -22.937  11.062  1.00  0.79           H  
ATOM   3059  C   PHE A 213     -56.077 -26.075   7.153  1.00  0.79           C  
ATOM   3060  O   PHE A 213     -55.804 -26.823   8.081  1.00  0.79           O  
ATOM   3061  N   ASP A 214     -57.053 -26.384   6.271  1.00  0.79           N  
ATOM   3062  HN  ASP A 214     -57.366 -25.625   5.585  1.00  0.79           H  
ATOM   3063  CA  ASP A 214     -57.705 -27.682   6.195  1.00  0.79           C  
ATOM   3064  HA  ASP A 214     -58.102 -27.952   7.174  1.00  0.79           H  
ATOM   3065  CB  ASP A 214     -58.852 -27.610   5.172  1.00  0.79           C  
ATOM   3066  HB1 ASP A 214     -58.459 -27.252   4.220  1.00  0.79           H  
ATOM   3067  HB2 ASP A 214     -59.275 -28.606   5.039  1.00  0.79           H  
ATOM   3068  CG  ASP A 214     -59.947 -26.662   5.649  1.00  0.79           C  
ATOM   3069  OD1 ASP A 214     -59.879 -26.150   6.807  1.00  0.79           O  
ATOM   3070  OD2 ASP A 214     -60.870 -26.433   4.829  1.00  0.79           O  
ATOM   3071  C   ASP A 214     -56.754 -28.755   5.716  1.00  0.79           C  
ATOM   3072  O   ASP A 214     -56.714 -29.896   6.173  1.00  0.79           O  
ATOM   3073  N   ALA A 215     -55.949 -28.351   4.719  1.00  0.80           N  
ATOM   3074  HN  ALA A 215     -56.215 -27.454   4.200  1.00  0.80           H  
ATOM   3075  CA  ALA A 215     -54.761 -29.032   4.300  1.00  0.80           C  
ATOM   3076  HA  ALA A 215     -55.008 -30.055   4.017  1.00  0.80           H  
ATOM   3077  CB  ALA A 215     -54.065 -28.324   3.121  1.00  0.80           C  
ATOM   3078  HB1 ALA A 215     -53.170 -28.879   2.841  1.00  0.80           H  
ATOM   3079  HB2 ALA A 215     -53.787 -27.312   3.417  1.00  0.80           H  
ATOM   3080  HB3 ALA A 215     -54.745 -28.279   2.271  1.00  0.80           H  
ATOM   3081  C   ALA A 215     -53.728 -29.048   5.384  1.00  0.80           C  
ATOM   3082  O   ALA A 215     -53.573 -28.074   6.122  1.00  0.80           O  
ATOM   3083  N   SER A 216     -52.921 -30.117   5.451  1.00  0.76           N  
ATOM   3084  HN  SER A 216     -53.105 -30.947   4.802  1.00  0.76           H  
ATOM   3085  CA  SER A 216     -51.796 -30.182   6.386  1.00  0.76           C  
ATOM   3086  HA  SER A 216     -52.187 -29.761   7.313  1.00  0.76           H  
ATOM   3087  CB  SER A 216     -51.375 -31.604   6.759  1.00  0.76           C  
ATOM   3088  HB1 SER A 216     -51.221 -32.192   5.854  1.00  0.76           H  
ATOM   3089  HB2 SER A 216     -50.450 -31.575   7.336  1.00  0.76           H  
ATOM   3090  OG  SER A 216     -52.413 -32.187   7.542  1.00  0.76           O  
ATOM   3091  HG  SER A 216     -52.560 -31.616   8.411  1.00  0.76           H  
ATOM   3092  C   SER A 216     -50.602 -29.321   6.055  1.00  0.76           C  
ATOM   3093  O   SER A 216     -49.430 -29.736   6.079  1.00  0.76           O  
ATOM   3094  N   PHE A 217     -50.895 -28.042   5.918  1.00  0.78           N  
ATOM   3095  HN  PHE A 217     -51.892 -27.866   5.573  1.00  0.78           H  
ATOM   3096  CA  PHE A 217     -50.143 -26.841   6.139  1.00  0.78           C  
ATOM   3097  HA  PHE A 217     -49.252 -26.812   5.511  1.00  0.78           H  
ATOM   3098  CB  PHE A 217     -51.100 -25.674   5.806  1.00  0.78           C  
ATOM   3099  HB1 PHE A 217     -51.581 -25.890   4.852  1.00  0.78           H  
ATOM   3100  HB2 PHE A 217     -51.855 -25.618   6.590  1.00  0.78           H  
ATOM   3101  CG  PHE A 217     -50.433 -24.335   5.702  1.00  0.78           C  
ATOM   3102  CD1 PHE A 217     -49.239 -24.172   4.989  1.00  0.78           C  
ATOM   3103  HD1 PHE A 217     -48.771 -25.036   4.518  1.00  0.78           H  
ATOM   3104  CD2 PHE A 217     -51.030 -23.208   6.285  1.00  0.78           C  
ATOM   3105  HD2 PHE A 217     -51.960 -23.319   6.843  1.00  0.78           H  
ATOM   3106  CE1 PHE A 217     -48.640 -22.914   4.874  1.00  0.78           C  
ATOM   3107  HE1 PHE A 217     -47.694 -22.805   4.344  1.00  0.78           H  
ATOM   3108  CE2 PHE A 217     -50.447 -21.942   6.159  1.00  0.78           C  
ATOM   3109  HE2 PHE A 217     -50.919 -21.074   6.620  1.00  0.78           H  
ATOM   3110  CZ  PHE A 217     -49.259 -21.795   5.441  1.00  0.78           C  
ATOM   3111  HZ  PHE A 217     -48.813 -20.807   5.322  1.00  0.78           H  
ATOM   3112  C   PHE A 217     -49.777 -26.795   7.618  1.00  0.78           C  
ATOM   3113  O   PHE A 217     -48.734 -26.296   8.010  1.00  0.78           O  
ATOM   3114  N   ALA A 218     -50.642 -27.395   8.477  1.00  0.77           N  
ATOM   3115  HN  ALA A 218     -51.605 -27.670   8.101  1.00  0.77           H  
ATOM   3116  CA  ALA A 218     -50.354 -27.688   9.864  1.00  0.77           C  
ATOM   3117  HA  ALA A 218     -50.204 -26.737  10.376  1.00  0.77           H  
ATOM   3118  CB  ALA A 218     -51.567 -28.382  10.519  1.00  0.77           C  
ATOM   3119  HB1 ALA A 218     -51.342 -28.599  11.563  1.00  0.77           H  
ATOM   3120  HB2 ALA A 218     -51.782 -29.312   9.993  1.00  0.77           H  
ATOM   3121  HB3 ALA A 218     -52.435 -27.725  10.464  1.00  0.77           H  
ATOM   3122  C   ALA A 218     -49.093 -28.539  10.091  1.00  0.77           C  
ATOM   3123  O   ALA A 218     -48.338 -28.283  11.019  1.00  0.77           O  
ATOM   3124  N   LYS A 219     -48.806 -29.550   9.225  1.00  0.83           N  
ATOM   3125  HN  LYS A 219     -49.534 -29.802   8.483  1.00  0.83           H  
ATOM   3126  CA  LYS A 219     -47.555 -30.312   9.254  1.00  0.83           C  
ATOM   3127  HA  LYS A 219     -47.458 -30.722  10.259  1.00  0.83           H  
ATOM   3128  CB  LYS A 219     -47.533 -31.516   8.272  1.00  0.83           C  
ATOM   3129  HB1 LYS A 219     -47.923 -31.181   7.311  1.00  0.83           H  
ATOM   3130  HB2 LYS A 219     -46.499 -31.841   8.152  1.00  0.83           H  
ATOM   3131  CG  LYS A 219     -48.366 -32.721   8.737  1.00  0.83           C  
ATOM   3132  HG1 LYS A 219     -47.883 -33.173   9.603  1.00  0.83           H  
ATOM   3133  HG2 LYS A 219     -49.362 -32.377   9.015  1.00  0.83           H  
ATOM   3134  CD  LYS A 219     -48.494 -33.781   7.626  1.00  0.83           C  
ATOM   3135  HD1 LYS A 219     -48.840 -33.285   6.719  1.00  0.83           H  
ATOM   3136  HD2 LYS A 219     -47.508 -34.212   7.451  1.00  0.83           H  
ATOM   3137  CE  LYS A 219     -49.467 -34.923   7.949  1.00  0.83           C  
ATOM   3138  HE1 LYS A 219     -49.170 -35.389   8.889  1.00  0.83           H  
ATOM   3139  HE2 LYS A 219     -50.474 -34.516   8.046  1.00  0.83           H  
ATOM   3140  NZ  LYS A 219     -49.460 -35.949   6.876  1.00  0.83           N1+
ATOM   3141  HZ1 LYS A 219     -50.145 -36.732   7.126  1.00  0.83           H  
ATOM   3142  HZ2 LYS A 219     -48.475 -36.356   6.777  1.00  0.83           H  
ATOM   3143  HZ3 LYS A 219     -49.754 -35.500   5.950  1.00  0.83           H  
ATOM   3144  C   LYS A 219     -46.333 -29.429   9.017  1.00  0.83           C  
ATOM   3145  O   LYS A 219     -45.354 -29.537   9.740  1.00  0.83           O  
ATOM   3146  N   LEU A 220     -46.403 -28.476   8.053  1.00  0.88           N  
ATOM   3147  HN  LEU A 220     -47.276 -28.441   7.435  1.00  0.88           H  
ATOM   3148  CA  LEU A 220     -45.346 -27.496   7.817  1.00  0.88           C  
ATOM   3149  HA  LEU A 220     -44.428 -28.040   7.596  1.00  0.88           H  
ATOM   3150  CB  LEU A 220     -45.640 -26.550   6.622  1.00  0.88           C  
ATOM   3151  HB1 LEU A 220     -46.690 -26.264   6.679  1.00  0.88           H  
ATOM   3152  HB2 LEU A 220     -45.015 -25.665   6.741  1.00  0.88           H  
ATOM   3153  CG  LEU A 220     -45.386 -27.114   5.211  1.00  0.88           C  
ATOM   3154  HG  LEU A 220     -46.021 -27.988   5.064  1.00  0.88           H  
ATOM   3155  CD1 LEU A 220     -45.772 -26.042   4.173  1.00  0.88           C  
ATOM   3156 1HD1 LEU A 220     -45.597 -26.428   3.169  1.00  0.88           H  
ATOM   3157 2HD1 LEU A 220     -45.166 -25.150   4.329  1.00  0.88           H  
ATOM   3158 3HD1 LEU A 220     -46.826 -25.789   4.286  1.00  0.88           H  
ATOM   3159  CD2 LEU A 220     -43.917 -27.534   5.028  1.00  0.88           C  
ATOM   3160 1HD2 LEU A 220     -43.774 -27.927   4.022  1.00  0.88           H  
ATOM   3161 2HD2 LEU A 220     -43.665 -28.304   5.757  1.00  0.88           H  
ATOM   3162 3HD2 LEU A 220     -43.270 -26.669   5.175  1.00  0.88           H  
ATOM   3163  C   LEU A 220     -45.092 -26.629   9.032  1.00  0.88           C  
ATOM   3164  O   LEU A 220     -43.953 -26.370   9.406  1.00  0.88           O  
ATOM   3165  N   TYR A 221     -46.159 -26.175   9.721  1.00  0.84           N  
ATOM   3166  HN  TYR A 221     -47.146 -26.333   9.339  1.00  0.84           H  
ATOM   3167  CA  TYR A 221     -45.976 -25.473  10.978  1.00  0.84           C  
ATOM   3168  HA  TYR A 221     -45.258 -24.677  10.783  1.00  0.84           H  
ATOM   3169  CB  TYR A 221     -47.260 -24.785  11.477  1.00  0.84           C  
ATOM   3170  HB1 TYR A 221     -48.132 -25.270  11.038  1.00  0.84           H  
ATOM   3171  HB2 TYR A 221     -47.315 -24.852  12.564  1.00  0.84           H  
ATOM   3172  CG  TYR A 221     -47.219 -23.353  11.062  1.00  0.84           C  
ATOM   3173  CD1 TYR A 221     -46.162 -22.490  11.417  1.00  0.84           C  
ATOM   3174  HD1 TYR A 221     -45.342 -22.857  12.035  1.00  0.84           H  
ATOM   3175  CE1 TYR A 221     -46.167 -21.159  10.974  1.00  0.84           C  
ATOM   3176  HE1 TYR A 221     -45.314 -20.511  11.179  1.00  0.84           H  
ATOM   3177  CD2 TYR A 221     -48.276 -22.854  10.306  1.00  0.84           C  
ATOM   3178  HD2 TYR A 221     -49.077 -23.524   9.993  1.00  0.84           H  
ATOM   3179  CE2 TYR A 221     -48.324 -21.508   9.944  1.00  0.84           C  
ATOM   3180  HE2 TYR A 221     -49.187 -21.115   9.407  1.00  0.84           H  
ATOM   3181  CZ  TYR A 221     -47.261 -20.669  10.274  1.00  0.84           C  
ATOM   3182  OH  TYR A 221     -47.390 -19.298  10.021  1.00  0.84           O  
ATOM   3183  HH  TYR A 221     -47.424 -18.775  10.931  1.00  0.84           H  
ATOM   3184  C   TYR A 221     -45.375 -26.329  12.072  1.00  0.84           C  
ATOM   3185  O   TYR A 221     -44.519 -25.881  12.824  1.00  0.84           O  
ATOM   3186  N   SER A 222     -45.775 -27.607  12.142  1.00  0.85           N  
ATOM   3187  HN  SER A 222     -46.597 -27.907  11.526  1.00  0.85           H  
ATOM   3188  CA  SER A 222     -45.167 -28.611  12.998  1.00  0.85           C  
ATOM   3189  HA  SER A 222     -45.231 -28.248  14.024  1.00  0.85           H  
ATOM   3190  CB  SER A 222     -45.874 -29.989  12.949  1.00  0.85           C  
ATOM   3191  HB1 SER A 222     -45.875 -30.343  11.918  1.00  0.85           H  
ATOM   3192  HB2 SER A 222     -45.318 -30.688  13.573  1.00  0.85           H  
ATOM   3193  OG  SER A 222     -47.218 -29.935  13.413  1.00  0.85           O  
ATOM   3194  HG  SER A 222     -47.232 -29.603  14.409  1.00  0.85           H  
ATOM   3195  C   SER A 222     -43.696 -28.891  12.703  1.00  0.85           C  
ATOM   3196  O   SER A 222     -42.953 -29.239  13.617  1.00  0.85           O  
ATOM   3197  N   ASP A 223     -43.234 -28.854  11.437  1.00  0.85           N  
ATOM   3198  HN  ASP A 223     -43.968 -28.865  10.658  1.00  0.85           H  
ATOM   3199  CA  ASP A 223     -41.836 -28.800  11.019  1.00  0.85           C  
ATOM   3200  HA  ASP A 223     -41.325 -29.631  11.505  1.00  0.85           H  
ATOM   3201  CB  ASP A 223     -41.708 -29.019   9.491  1.00  0.85           C  
ATOM   3202  HB1 ASP A 223     -42.353 -28.316   8.963  1.00  0.85           H  
ATOM   3203  HB2 ASP A 223     -40.674 -28.867   9.183  1.00  0.85           H  
ATOM   3204  CG  ASP A 223     -42.134 -30.445   9.174  1.00  0.85           C  
ATOM   3205  OD1 ASP A 223     -41.793 -31.359   9.983  1.00  0.85           O  
ATOM   3206  OD2 ASP A 223     -42.802 -30.641   8.129  1.00  0.85           O  
ATOM   3207  C   ASP A 223     -41.140 -27.520  11.473  1.00  0.85           C  
ATOM   3208  O   ASP A 223     -40.037 -27.555  12.007  1.00  0.85           O  
ATOM   3209  N   LEU A 224     -41.817 -26.359  11.329  1.00  0.87           N  
ATOM   3210  HN  LEU A 224     -42.772 -26.387  10.847  1.00  0.87           H  
ATOM   3211  CA  LEU A 224     -41.319 -25.076  11.793  1.00  0.87           C  
ATOM   3212  HA  LEU A 224     -40.345 -24.932  11.324  1.00  0.87           H  
ATOM   3213  CB  LEU A 224     -42.240 -23.945  11.260  1.00  0.87           C  
ATOM   3214  HB1 LEU A 224     -42.531 -24.198  10.241  1.00  0.87           H  
ATOM   3215  HB2 LEU A 224     -43.127 -23.904  11.893  1.00  0.87           H  
ATOM   3216  CG  LEU A 224     -41.602 -22.545  11.241  1.00  0.87           C  
ATOM   3217  HG  LEU A 224     -41.382 -22.254  12.268  1.00  0.87           H  
ATOM   3218  CD1 LEU A 224     -40.299 -22.514  10.442  1.00  0.87           C  
ATOM   3219 1HD1 LEU A 224     -39.887 -21.505  10.458  1.00  0.87           H  
ATOM   3220 2HD1 LEU A 224     -40.497 -22.809   9.412  1.00  0.87           H  
ATOM   3221 3HD1 LEU A 224     -39.583 -23.206  10.886  1.00  0.87           H  
ATOM   3222  CD2 LEU A 224     -42.554 -21.505  10.639  1.00  0.87           C  
ATOM   3223 1HD2 LEU A 224     -42.073 -20.527  10.640  1.00  0.87           H  
ATOM   3224 2HD2 LEU A 224     -43.467 -21.461  11.233  1.00  0.87           H  
ATOM   3225 3HD2 LEU A 224     -42.800 -21.787   9.615  1.00  0.87           H  
ATOM   3226  C   LEU A 224     -41.095 -24.970  13.318  1.00  0.87           C  
ATOM   3227  O   LEU A 224     -40.050 -24.503  13.767  1.00  0.87           O  
ATOM   3228  N   ASP A 225     -42.059 -25.470  14.132  1.00  0.78           N  
ATOM   3229  HN  ASP A 225     -42.915 -25.889  13.645  1.00  0.78           H  
ATOM   3230  CA  ASP A 225     -42.070 -25.505  15.595  1.00  0.78           C  
ATOM   3231  HA  ASP A 225     -41.959 -24.476  15.938  1.00  0.78           H  
ATOM   3232  CB  ASP A 225     -43.452 -26.007  16.107  1.00  0.78           C  
ATOM   3233  HB1 ASP A 225     -44.172 -25.979  15.289  1.00  0.78           H  
ATOM   3234  HB2 ASP A 225     -43.353 -27.030  16.470  1.00  0.78           H  
ATOM   3235  CG  ASP A 225     -43.940 -25.114  17.240  1.00  0.78           C  
ATOM   3236  OD1 ASP A 225     -43.150 -24.835  18.177  1.00  0.78           O  
ATOM   3237  OD2 ASP A 225     -45.108 -24.656  17.155  1.00  0.78           O  
ATOM   3238  C   ASP A 225     -40.926 -26.312  16.226  1.00  0.78           C  
ATOM   3239  O   ASP A 225     -40.285 -25.937  17.197  1.00  0.78           O  
ATOM   3240  N   LYS A 226     -40.578 -27.459  15.629  1.00  0.77           N  
ATOM   3241  HN  LYS A 226     -41.101 -27.746  14.741  1.00  0.77           H  
ATOM   3242  CA  LYS A 226     -39.526 -28.337  16.123  1.00  0.77           C  
ATOM   3243  HA  LYS A 226     -39.682 -28.484  17.192  1.00  0.77           H  
ATOM   3244  CB  LYS A 226     -39.595 -29.715  15.435  1.00  0.77           C  
ATOM   3245  HB1 LYS A 226     -39.510 -29.567  14.358  1.00  0.77           H  
ATOM   3246  HB2 LYS A 226     -38.757 -30.317  15.787  1.00  0.77           H  
ATOM   3247  CG  LYS A 226     -40.894 -30.481  15.717  1.00  0.77           C  
ATOM   3248  HG1 LYS A 226     -40.833 -30.943  16.702  1.00  0.77           H  
ATOM   3249  HG2 LYS A 226     -41.734 -29.787  15.692  1.00  0.77           H  
ATOM   3250  CD  LYS A 226     -41.106 -31.573  14.656  1.00  0.77           C  
ATOM   3251  HD1 LYS A 226     -40.869 -31.151  13.679  1.00  0.77           H  
ATOM   3252  HD2 LYS A 226     -40.425 -32.396  14.872  1.00  0.77           H  
ATOM   3253  CE  LYS A 226     -42.532 -32.129  14.606  1.00  0.77           C  
ATOM   3254  HE1 LYS A 226     -42.537 -33.155  14.974  1.00  0.77           H  
ATOM   3255  HE2 LYS A 226     -43.184 -31.517  15.228  1.00  0.77           H  
ATOM   3256  NZ  LYS A 226     -43.015 -32.102  13.204  1.00  0.77           N1+
ATOM   3257  HZ1 LYS A 226     -44.011 -32.489  13.162  1.00  0.77           H  
ATOM   3258  HZ2 LYS A 226     -42.373 -32.703  12.594  1.00  0.77           H  
ATOM   3259  HZ3 LYS A 226     -43.009 -31.095  12.844  1.00  0.77           H  
ATOM   3260  C   LYS A 226     -38.115 -27.790  15.921  1.00  0.77           C  
ATOM   3261  O   LYS A 226     -37.149 -28.333  16.445  1.00  0.77           O  
ATOM   3262  N   GLY A 227     -37.990 -26.699  15.136  1.00  0.80           N  
ATOM   3263  HN  GLY A 227     -38.845 -26.402  14.566  1.00  0.80           H  
ATOM   3264  CA  GLY A 227     -36.789 -25.897  15.004  1.00  0.80           C  
ATOM   3265  HA1 GLY A 227     -35.969 -26.397  15.519  1.00  0.80           H  
ATOM   3266  HA2 GLY A 227     -36.545 -25.793  13.947  1.00  0.80           H  
ATOM   3267  C   GLY A 227     -36.983 -24.516  15.606  1.00  0.80           C  
ATOM   3268  O   GLY A 227     -36.230 -23.589  15.326  1.00  0.80           O  
ATOM   3269  N   PHE A 228     -37.980 -24.327  16.473  1.00  0.77           N  
ATOM   3270  HN  PHE A 228     -38.689 -25.123  16.567  1.00  0.77           H  
ATOM   3271  CA  PHE A 228     -38.205 -23.154  17.304  1.00  0.77           C  
ATOM   3272  HA  PHE A 228     -37.413 -22.424  17.137  1.00  0.77           H  
ATOM   3273  CB  PHE A 228     -39.586 -22.520  16.978  1.00  0.77           C  
ATOM   3274  HB1 PHE A 228     -39.613 -22.327  15.906  1.00  0.77           H  
ATOM   3275  HB2 PHE A 228     -40.352 -23.252  17.235  1.00  0.77           H  
ATOM   3276  CG  PHE A 228     -39.938 -21.224  17.684  1.00  0.77           C  
ATOM   3277  CD1 PHE A 228     -39.149 -20.066  17.599  1.00  0.77           C  
ATOM   3278  HD1 PHE A 228     -38.187 -20.107  17.088  1.00  0.77           H  
ATOM   3279  CD2 PHE A 228     -41.147 -21.139  18.392  1.00  0.77           C  
ATOM   3280  HD2 PHE A 228     -41.786 -22.019  18.465  1.00  0.77           H  
ATOM   3281  CE1 PHE A 228     -39.580 -18.858  18.162  1.00  0.77           C  
ATOM   3282  HE1 PHE A 228     -38.978 -17.958  18.035  1.00  0.77           H  
ATOM   3283  CE2 PHE A 228     -41.549 -19.946  19.007  1.00  0.77           C  
ATOM   3284  HE2 PHE A 228     -42.473 -19.918  19.584  1.00  0.77           H  
ATOM   3285  CZ  PHE A 228     -40.773 -18.796  18.884  1.00  0.77           C  
ATOM   3286  HZ  PHE A 228     -41.093 -17.861  19.345  1.00  0.77           H  
ATOM   3287  C   PHE A 228     -38.156 -23.652  18.745  1.00  0.77           C  
ATOM   3288  O   PHE A 228     -39.174 -23.842  19.405  1.00  0.77           O  
ATOM   3289  N   THR A 229     -36.953 -23.928  19.277  1.00  0.82           N  
ATOM   3290  HN  THR A 229     -36.090 -23.647  18.711  1.00  0.82           H  
ATOM   3291  CA  THR A 229     -36.728 -24.576  20.557  1.00  0.82           C  
ATOM   3292  HA  THR A 229     -37.644 -24.552  21.147  1.00  0.82           H  
ATOM   3293  CB  THR A 229     -36.279 -26.027  20.361  1.00  0.82           C  
ATOM   3294  HB  THR A 229     -35.781 -26.386  21.262  1.00  0.82           H  
ATOM   3295  OG1 THR A 229     -35.402 -26.139  19.246  1.00  0.82           O  
ATOM   3296  HG1 THR A 229     -35.897 -25.818  18.377  1.00  0.82           H  
ATOM   3297  CG2 THR A 229     -37.504 -26.904  20.055  1.00  0.82           C  
ATOM   3298 1HG2 THR A 229     -37.186 -27.937  19.915  1.00  0.82           H  
ATOM   3299 2HG2 THR A 229     -37.989 -26.547  19.146  1.00  0.82           H  
ATOM   3300 3HG2 THR A 229     -38.207 -26.850  20.886  1.00  0.82           H  
ATOM   3301  C   THR A 229     -35.639 -23.766  21.264  1.00  0.82           C  
ATOM   3302  O   THR A 229     -34.921 -23.044  20.585  1.00  0.82           O  
ATOM   3303  N   PRO A 230     -35.431 -23.812  22.592  1.00  0.82           N  
ATOM   3304  CD  PRO A 230     -36.457 -24.238  23.535  1.00  0.82           C  
ATOM   3305  HD1 PRO A 230     -36.374 -25.307  23.730  1.00  0.82           H  
ATOM   3306  HD2 PRO A 230     -37.450 -24.015  23.144  1.00  0.82           H  
ATOM   3307  CA  PRO A 230     -34.478 -22.910  23.244  1.00  0.82           C  
ATOM   3308  HA  PRO A 230     -34.684 -21.876  22.967  1.00  0.82           H  
ATOM   3309  CB  PRO A 230     -34.714 -23.117  24.742  1.00  0.82           C  
ATOM   3310  HB1 PRO A 230     -34.114 -23.944  25.122  1.00  0.82           H  
ATOM   3311  HB2 PRO A 230     -34.483 -22.212  25.303  1.00  0.82           H  
ATOM   3312  CG  PRO A 230     -36.196 -23.440  24.816  1.00  0.82           C  
ATOM   3313  HG1 PRO A 230     -36.420 -24.038  25.699  1.00  0.82           H  
ATOM   3314  HG2 PRO A 230     -36.792 -22.528  24.834  1.00  0.82           H  
ATOM   3315  C   PRO A 230     -33.051 -23.260  22.930  1.00  0.82           C  
ATOM   3316  O   PRO A 230     -32.158 -22.448  23.148  1.00  0.82           O  
ATOM   3317  N   ILE A 231     -32.814 -24.479  22.413  1.00  0.77           N  
ATOM   3318  HN  ILE A 231     -33.642 -25.150  22.312  1.00  0.77           H  
ATOM   3319  CA  ILE A 231     -31.509 -24.942  21.984  1.00  0.77           C  
ATOM   3320  HA  ILE A 231     -30.847 -24.766  22.832  1.00  0.77           H  
ATOM   3321  CB  ILE A 231     -31.452 -26.447  21.731  1.00  0.77           C  
ATOM   3322  HB  ILE A 231     -32.025 -26.926  22.525  1.00  0.77           H  
ATOM   3323  CG2 ILE A 231     -32.133 -26.824  20.389  1.00  0.77           C  
ATOM   3324 1HG2 ILE A 231     -32.074 -27.902  20.241  1.00  0.77           H  
ATOM   3325 2HG2 ILE A 231     -31.625 -26.317  19.568  1.00  0.77           H  
ATOM   3326 3HG2 ILE A 231     -33.179 -26.518  20.413  1.00  0.77           H  
ATOM   3327  CG1 ILE A 231     -29.998 -26.990  21.828  1.00  0.77           C  
ATOM   3328 1HG1 ILE A 231     -30.041 -28.072  21.701  1.00  0.77           H  
ATOM   3329 2HG1 ILE A 231     -29.426 -26.550  21.011  1.00  0.77           H  
ATOM   3330  CD1 ILE A 231     -29.236 -26.703  23.138  1.00  0.77           C  
ATOM   3331 1HD1 ILE A 231     -28.236 -27.133  23.079  1.00  0.77           H  
ATOM   3332 2HD1 ILE A 231     -29.773 -27.147  23.976  1.00  0.77           H  
ATOM   3333 3HD1 ILE A 231     -29.159 -25.626  23.286  1.00  0.77           H  
ATOM   3334  C   ILE A 231     -30.921 -24.125  20.835  1.00  0.77           C  
ATOM   3335  O   ILE A 231     -29.711 -23.976  20.712  1.00  0.77           O  
ATOM   3336  N   ASN A 232     -31.772 -23.461  20.021  1.00  0.80           N  
ATOM   3337  HN  ASN A 232     -32.820 -23.649  20.130  1.00  0.80           H  
ATOM   3338  CA  ASN A 232     -31.355 -22.510  19.009  1.00  0.80           C  
ATOM   3339  HA  ASN A 232     -30.739 -23.035  18.279  1.00  0.80           H  
ATOM   3340  CB  ASN A 232     -32.571 -21.935  18.287  1.00  0.80           C  
ATOM   3341  HB1 ASN A 232     -33.252 -21.516  19.028  1.00  0.80           H  
ATOM   3342  HB2 ASN A 232     -32.237 -21.146  17.613  1.00  0.80           H  
ATOM   3343  CG  ASN A 232     -33.318 -22.990  17.475  1.00  0.80           C  
ATOM   3344  OD1 ASN A 232     -32.769 -23.821  16.783  1.00  0.80           O  
ATOM   3345  ND2 ASN A 232     -34.670 -22.835  17.502  1.00  0.80           N  
ATOM   3346 1HD2 ASN A 232     -35.105 -22.031  18.058  1.00  0.80           H  
ATOM   3347 2HD2 ASN A 232     -35.298 -23.517  16.968  1.00  0.80           H  
ATOM   3348  C   ASN A 232     -30.569 -21.291  19.518  1.00  0.80           C  
ATOM   3349  O   ASN A 232     -29.898 -20.597  18.770  1.00  0.80           O  
ATOM   3350  N   PHE A 233     -30.623 -20.996  20.830  1.00  0.75           N  
ATOM   3351  HN  PHE A 233     -31.266 -21.586  21.449  1.00  0.75           H  
ATOM   3352  CA  PHE A 233     -29.865 -19.927  21.462  1.00  0.75           C  
ATOM   3353  HA  PHE A 233     -30.001 -19.019  20.874  1.00  0.75           H  
ATOM   3354  CB  PHE A 233     -30.396 -19.661  22.892  1.00  0.75           C  
ATOM   3355  HB1 PHE A 233     -30.638 -20.623  23.344  1.00  0.75           H  
ATOM   3356  HB2 PHE A 233     -29.599 -19.182  23.461  1.00  0.75           H  
ATOM   3357  CG  PHE A 233     -31.618 -18.788  22.982  1.00  0.75           C  
ATOM   3358  CD1 PHE A 233     -32.248 -18.175  21.886  1.00  0.75           C  
ATOM   3359  HD1 PHE A 233     -31.931 -18.426  20.874  1.00  0.75           H  
ATOM   3360  CD2 PHE A 233     -32.111 -18.514  24.262  1.00  0.75           C  
ATOM   3361  HD2 PHE A 233     -31.633 -18.965  25.132  1.00  0.75           H  
ATOM   3362  CE1 PHE A 233     -33.279 -17.245  22.076  1.00  0.75           C  
ATOM   3363  HE1 PHE A 233     -33.692 -16.711  21.220  1.00  0.75           H  
ATOM   3364  CE2 PHE A 233     -33.208 -17.669  24.438  1.00  0.75           C  
ATOM   3365  HE2 PHE A 233     -33.625 -17.530  25.436  1.00  0.75           H  
ATOM   3366  CZ  PHE A 233     -33.779 -17.000  23.354  1.00  0.75           C  
ATOM   3367  HZ  PHE A 233     -34.600 -16.299  23.504  1.00  0.75           H  
ATOM   3368  C   PHE A 233     -28.371 -20.199  21.579  1.00  0.75           C  
ATOM   3369  O   PHE A 233     -27.598 -19.334  22.009  1.00  0.75           O  
ATOM   3370  N   VAL A 234     -27.963 -21.432  21.240  1.00  0.78           N  
ATOM   3371  HN  VAL A 234     -28.711 -22.178  21.070  1.00  0.78           H  
ATOM   3372  CA  VAL A 234     -26.581 -21.815  21.090  1.00  0.78           C  
ATOM   3373  HA  VAL A 234     -25.981 -20.908  21.017  1.00  0.78           H  
ATOM   3374  CB  VAL A 234     -26.148 -22.576  22.337  1.00  0.78           C  
ATOM   3375  HB  VAL A 234     -26.286 -21.904  23.184  1.00  0.78           H  
ATOM   3376  CG1 VAL A 234     -27.019 -23.824  22.605  1.00  0.78           C  
ATOM   3377 1HG1 VAL A 234     -26.666 -24.328  23.505  1.00  0.78           H  
ATOM   3378 2HG1 VAL A 234     -26.949 -24.505  21.757  1.00  0.78           H  
ATOM   3379 3HG1 VAL A 234     -28.057 -23.521  22.742  1.00  0.78           H  
ATOM   3380  CG2 VAL A 234     -24.649 -22.907  22.266  1.00  0.78           C  
ATOM   3381 1HG2 VAL A 234     -24.354 -23.451  23.163  1.00  0.78           H  
ATOM   3382 2HG2 VAL A 234     -24.075 -21.983  22.196  1.00  0.78           H  
ATOM   3383 3HG2 VAL A 234     -24.454 -23.523  21.388  1.00  0.78           H  
ATOM   3384  C   VAL A 234     -26.367 -22.633  19.824  1.00  0.78           C  
ATOM   3385  O   VAL A 234     -25.347 -22.502  19.152  1.00  0.78           O  
ATOM   3386  N   PHE A 235     -27.364 -23.428  19.402  1.00  0.76           N  
ATOM   3387  HN  PHE A 235     -28.268 -23.446  19.974  1.00  0.76           H  
ATOM   3388  CA  PHE A 235     -27.292 -24.259  18.226  1.00  0.76           C  
ATOM   3389  HA  PHE A 235     -26.337 -24.101  17.725  1.00  0.76           H  
ATOM   3390  CB  PHE A 235     -27.411 -25.744  18.666  1.00  0.76           C  
ATOM   3391  HB1 PHE A 235     -28.314 -25.851  19.267  1.00  0.76           H  
ATOM   3392  HB2 PHE A 235     -27.495 -26.360  17.771  1.00  0.76           H  
ATOM   3393  CG  PHE A 235     -26.229 -26.249  19.485  1.00  0.76           C  
ATOM   3394  CD1 PHE A 235     -24.930 -25.716  19.375  1.00  0.76           C  
ATOM   3395  HD1 PHE A 235     -24.728 -24.954  18.622  1.00  0.76           H  
ATOM   3396  CD2 PHE A 235     -26.423 -27.293  20.408  1.00  0.76           C  
ATOM   3397  HD2 PHE A 235     -27.405 -27.758  20.488  1.00  0.76           H  
ATOM   3398  CE1 PHE A 235     -23.892 -26.144  20.212  1.00  0.76           C  
ATOM   3399  HE1 PHE A 235     -22.907 -25.685  20.135  1.00  0.76           H  
ATOM   3400  CE2 PHE A 235     -25.379 -27.748  21.227  1.00  0.76           C  
ATOM   3401  HE2 PHE A 235     -25.553 -28.564  21.929  1.00  0.76           H  
ATOM   3402  CZ  PHE A 235     -24.117 -27.157  21.144  1.00  0.76           C  
ATOM   3403  HZ  PHE A 235     -23.313 -27.485  21.803  1.00  0.76           H  
ATOM   3404  C   PHE A 235     -28.430 -23.903  17.280  1.00  0.76           C  
ATOM   3405  O   PHE A 235     -29.425 -24.623  17.251  1.00  0.76           O  
ATOM   3406  N   PRO A 236     -28.358 -22.824  16.486  1.00  0.78           N  
ATOM   3407  CD  PRO A 236     -27.270 -21.833  16.491  1.00  0.78           C  
ATOM   3408  HD1 PRO A 236     -26.353 -22.277  16.102  1.00  0.78           H  
ATOM   3409  HD2 PRO A 236     -27.097 -21.468  17.503  1.00  0.78           H  
ATOM   3410  CA  PRO A 236     -29.491 -22.366  15.699  1.00  0.78           C  
ATOM   3411  HA  PRO A 236     -30.432 -22.567  16.211  1.00  0.78           H  
ATOM   3412  CB  PRO A 236     -29.246 -20.862  15.566  1.00  0.78           C  
ATOM   3413  HB1 PRO A 236     -29.660 -20.491  14.628  1.00  0.78           H  
ATOM   3414  HB2 PRO A 236     -29.700 -20.328  16.401  1.00  0.78           H  
ATOM   3415  CG  PRO A 236     -27.730 -20.685  15.584  1.00  0.78           C  
ATOM   3416  HG1 PRO A 236     -27.311 -20.783  14.583  1.00  0.78           H  
ATOM   3417  HG2 PRO A 236     -27.452 -19.718  16.002  1.00  0.78           H  
ATOM   3418  C   PRO A 236     -29.462 -23.012  14.352  1.00  0.78           C  
ATOM   3419  O   PRO A 236     -30.493 -23.097  13.693  1.00  0.78           O  
ATOM   3420  N   HIS A 237     -28.284 -23.448  13.900  1.00  0.78           N  
ATOM   3421  HN  HIS A 237     -27.408 -23.253  14.483  1.00  0.78           H  
ATOM   3422  CA  HIS A 237     -28.142 -24.165  12.670  1.00  0.78           C  
ATOM   3423  HA  HIS A 237     -29.077 -24.693  12.481  1.00  0.78           H  
ATOM   3424  CB  HIS A 237     -27.880 -23.231  11.483  1.00  0.78           C  
ATOM   3425  HB1 HIS A 237     -28.677 -22.490  11.425  1.00  0.78           H  
ATOM   3426  HB2 HIS A 237     -26.924 -22.727  11.625  1.00  0.78           H  
ATOM   3427  CG  HIS A 237     -27.841 -24.002  10.231  1.00  0.78           C  
ATOM   3428  CD2 HIS A 237     -26.861 -24.285   9.345  1.00  0.78           C  
ATOM   3429  HD2 HIS A 237     -25.804 -24.030   9.426  1.00  0.78           H  
ATOM   3430  ND1 HIS A 237     -29.046 -24.498   9.809  1.00  0.78           N  
ATOM   3431  HD1 HIS A 237     -29.987 -24.440  10.316  1.00  0.78           H  
ATOM   3432  CE1 HIS A 237     -28.798 -25.059   8.649  1.00  0.78           C  
ATOM   3433  HE1 HIS A 237     -29.553 -25.541   8.028  1.00  0.78           H  
ATOM   3434  NE2 HIS A 237     -27.480 -24.965   8.316  1.00  0.78           N  
ATOM   3435  C   HIS A 237     -27.045 -25.198  12.807  1.00  0.78           C  
ATOM   3436  O   HIS A 237     -25.916 -24.862  13.156  1.00  0.78           O  
ATOM   3437  N   LEU A 238     -27.348 -26.479  12.524  1.00  0.79           N  
ATOM   3438  HN  LEU A 238     -28.367 -26.712  12.295  1.00  0.79           H  
ATOM   3439  CA  LEU A 238     -26.389 -27.560  12.509  1.00  0.79           C  
ATOM   3440  HA  LEU A 238     -25.489 -27.197  12.012  1.00  0.79           H  
ATOM   3441  CB  LEU A 238     -25.972 -28.070  13.935  1.00  0.79           C  
ATOM   3442  HB1 LEU A 238     -25.540 -29.062  13.807  1.00  0.79           H  
ATOM   3443  HB2 LEU A 238     -25.210 -27.387  14.310  1.00  0.79           H  
ATOM   3444  CG  LEU A 238     -27.060 -28.184  15.028  1.00  0.79           C  
ATOM   3445  HG  LEU A 238     -27.642 -27.263  15.019  1.00  0.79           H  
ATOM   3446  CD1 LEU A 238     -28.028 -29.354  14.854  1.00  0.79           C  
ATOM   3447 1HD1 LEU A 238     -28.753 -29.350  15.668  1.00  0.79           H  
ATOM   3448 2HD1 LEU A 238     -27.472 -30.291  14.868  1.00  0.79           H  
ATOM   3449 3HD1 LEU A 238     -28.550 -29.256  13.902  1.00  0.79           H  
ATOM   3450  CD2 LEU A 238     -26.427 -28.329  16.422  1.00  0.79           C  
ATOM   3451 1HD2 LEU A 238     -27.214 -28.407  17.172  1.00  0.79           H  
ATOM   3452 2HD2 LEU A 238     -25.809 -27.456  16.634  1.00  0.79           H  
ATOM   3453 3HD2 LEU A 238     -25.809 -29.226  16.449  1.00  0.79           H  
ATOM   3454  C   LEU A 238     -27.017 -28.621  11.611  1.00  0.79           C  
ATOM   3455  O   LEU A 238     -28.221 -28.543  11.371  1.00  0.79           O  
ATOM   3456  N   PRO A 239     -26.292 -29.577  11.034  1.00  0.80           N  
ATOM   3457  CD  PRO A 239     -24.842 -29.712  11.184  1.00  0.80           C  
ATOM   3458  HD1 PRO A 239     -24.591 -29.995  12.206  1.00  0.80           H  
ATOM   3459  HD2 PRO A 239     -24.346 -28.774  10.933  1.00  0.80           H  
ATOM   3460  CA  PRO A 239     -26.820 -30.408   9.957  1.00  0.80           C  
ATOM   3461  HA  PRO A 239     -27.464 -29.805   9.317  1.00  0.80           H  
ATOM   3462  CB  PRO A 239     -25.550 -30.808   9.176  1.00  0.80           C  
ATOM   3463  HB1 PRO A 239     -25.668 -31.799   8.737  1.00  0.80           H  
ATOM   3464  HB2 PRO A 239     -25.342 -30.084   8.388  1.00  0.80           H  
ATOM   3465  CG  PRO A 239     -24.424 -30.811  10.211  1.00  0.80           C  
ATOM   3466  HG1 PRO A 239     -24.359 -31.775  10.715  1.00  0.80           H  
ATOM   3467  HG2 PRO A 239     -23.466 -30.578   9.747  1.00  0.80           H  
ATOM   3468  C   PRO A 239     -27.612 -31.602  10.497  1.00  0.80           C  
ATOM   3469  O   PRO A 239     -27.083 -32.709  10.597  1.00  0.80           O  
ATOM   3470  N   LEU A 240     -28.901 -31.388  10.830  1.00  0.75           N  
ATOM   3471  HN  LEU A 240     -29.290 -30.409  10.642  1.00  0.75           H  
ATOM   3472  CA  LEU A 240     -29.814 -32.351  11.417  1.00  0.75           C  
ATOM   3473  HA  LEU A 240     -29.388 -33.354  11.379  1.00  0.75           H  
ATOM   3474  CB  LEU A 240     -30.121 -31.945  12.886  1.00  0.75           C  
ATOM   3475  HB1 LEU A 240     -29.738 -30.936  13.039  1.00  0.75           H  
ATOM   3476  HB2 LEU A 240     -31.204 -31.946  13.012  1.00  0.75           H  
ATOM   3477  CG  LEU A 240     -29.518 -32.849  13.980  1.00  0.75           C  
ATOM   3478  HG  LEU A 240     -29.948 -33.840  13.836  1.00  0.75           H  
ATOM   3479  CD1 LEU A 240     -27.992 -33.013  13.872  1.00  0.75           C  
ATOM   3480 1HD1 LEU A 240     -27.638 -33.661  14.674  1.00  0.75           H  
ATOM   3481 2HD1 LEU A 240     -27.514 -32.037  13.957  1.00  0.75           H  
ATOM   3482 3HD1 LEU A 240     -27.741 -33.457  12.909  1.00  0.75           H  
ATOM   3483  CD2 LEU A 240     -29.970 -32.371  15.376  1.00  0.75           C  
ATOM   3484 1HD2 LEU A 240     -29.538 -33.017  16.140  1.00  0.75           H  
ATOM   3485 2HD2 LEU A 240     -31.057 -32.411  15.440  1.00  0.75           H  
ATOM   3486 3HD2 LEU A 240     -29.635 -31.346  15.536  1.00  0.75           H  
ATOM   3487  C   LEU A 240     -31.133 -32.300  10.645  1.00  0.75           C  
ATOM   3488  O   LEU A 240     -31.413 -31.293   9.995  1.00  0.75           O  
ATOM   3489  N   PRO A 241     -32.014 -33.308  10.698  1.00  0.80           N  
ATOM   3490  CD  PRO A 241     -31.830 -34.552  11.440  1.00  0.80           C  
ATOM   3491  HD1 PRO A 241     -31.446 -34.354  12.440  1.00  0.80           H  
ATOM   3492  HD2 PRO A 241     -31.148 -35.220  10.914  1.00  0.80           H  
ATOM   3493  CA  PRO A 241     -33.237 -33.331   9.907  1.00  0.80           C  
ATOM   3494  HA  PRO A 241     -32.982 -33.247   8.850  1.00  0.80           H  
ATOM   3495  CB  PRO A 241     -33.846 -34.720  10.173  1.00  0.80           C  
ATOM   3496  HB1 PRO A 241     -34.932 -34.658  10.250  1.00  0.80           H  
ATOM   3497  HB2 PRO A 241     -33.577 -35.418   9.380  1.00  0.80           H  
ATOM   3498  CG  PRO A 241     -33.232 -35.150  11.506  1.00  0.80           C  
ATOM   3499  HG1 PRO A 241     -33.794 -34.742  12.347  1.00  0.80           H  
ATOM   3500  HG2 PRO A 241     -33.192 -36.236  11.588  1.00  0.80           H  
ATOM   3501  C   PRO A 241     -34.211 -32.229  10.274  1.00  0.80           C  
ATOM   3502  O   PRO A 241     -34.684 -31.559   9.371  1.00  0.80           O  
ATOM   3503  N   ALA A 242     -34.528 -31.997  11.564  1.00  0.78           N  
ATOM   3504  HN  ALA A 242     -34.047 -32.591  12.313  1.00  0.78           H  
ATOM   3505  CA  ALA A 242     -35.485 -30.987  12.003  1.00  0.78           C  
ATOM   3506  HA  ALA A 242     -36.380 -31.123  11.396  1.00  0.78           H  
ATOM   3507  CB  ALA A 242     -35.912 -31.208  13.474  1.00  0.78           C  
ATOM   3508  HB1 ALA A 242     -36.625 -30.437  13.766  1.00  0.78           H  
ATOM   3509  HB2 ALA A 242     -35.035 -31.154  14.119  1.00  0.78           H  
ATOM   3510  HB3 ALA A 242     -36.377 -32.189  13.574  1.00  0.78           H  
ATOM   3511  C   ALA A 242     -35.012 -29.556  11.766  1.00  0.78           C  
ATOM   3512  O   ALA A 242     -35.808 -28.645  11.619  1.00  0.78           O  
ATOM   3513  N   TYR A 243     -33.686 -29.356  11.668  1.00  0.78           N  
ATOM   3514  HN  TYR A 243     -33.037 -30.176  11.895  1.00  0.78           H  
ATOM   3515  CA  TYR A 243     -33.083 -28.107  11.276  1.00  0.78           C  
ATOM   3516  HA  TYR A 243     -33.490 -27.311  11.899  1.00  0.78           H  
ATOM   3517  CB  TYR A 243     -31.580 -28.237  11.561  1.00  0.78           C  
ATOM   3518  HB1 TYR A 243     -31.236 -29.226  11.258  1.00  0.78           H  
ATOM   3519  HB2 TYR A 243     -31.036 -27.476  11.002  1.00  0.78           H  
ATOM   3520  CG  TYR A 243     -31.335 -28.049  13.035  1.00  0.78           C  
ATOM   3521  CD1 TYR A 243     -31.746 -28.917  14.073  1.00  0.78           C  
ATOM   3522  HD1 TYR A 243     -32.283 -29.835  13.835  1.00  0.78           H  
ATOM   3523  CE1 TYR A 243     -31.463 -28.597  15.411  1.00  0.78           C  
ATOM   3524  HE1 TYR A 243     -31.825 -29.242  16.212  1.00  0.78           H  
ATOM   3525  CD2 TYR A 243     -30.656 -26.888  13.381  1.00  0.78           C  
ATOM   3526  HD2 TYR A 243     -30.383 -26.181  12.598  1.00  0.78           H  
ATOM   3527  CE2 TYR A 243     -30.315 -26.602  14.699  1.00  0.78           C  
ATOM   3528  HE2 TYR A 243     -29.732 -25.711  14.932  1.00  0.78           H  
ATOM   3529  CZ  TYR A 243     -30.721 -27.458  15.719  1.00  0.78           C  
ATOM   3530  OH  TYR A 243     -30.339 -27.196  17.049  1.00  0.78           O  
ATOM   3531  HH  TYR A 243     -31.196 -27.106  17.649  1.00  0.78           H  
ATOM   3532  C   TYR A 243     -33.333 -27.760   9.813  1.00  0.78           C  
ATOM   3533  O   TYR A 243     -33.919 -26.728   9.503  1.00  0.78           O  
ATOM   3534  N   TRP A 244     -33.004 -28.677   8.880  1.00  0.79           N  
ATOM   3535  HN  TRP A 244     -32.511 -29.573   9.193  1.00  0.79           H  
ATOM   3536  CA  TRP A 244     -33.293 -28.497   7.464  1.00  0.79           C  
ATOM   3537  HA  TRP A 244     -32.881 -27.532   7.168  1.00  0.79           H  
ATOM   3538  CB  TRP A 244     -32.611 -29.577   6.592  1.00  0.79           C  
ATOM   3539  HB1 TRP A 244     -32.974 -30.553   6.915  1.00  0.79           H  
ATOM   3540  HB2 TRP A 244     -32.898 -29.407   5.554  1.00  0.79           H  
ATOM   3541  CG  TRP A 244     -31.109 -29.587   6.667  1.00  0.79           C  
ATOM   3542  CD2 TRP A 244     -30.288 -30.774   6.761  1.00  0.79           C  
ATOM   3543  CE2 TRP A 244     -28.970 -30.377   6.725  1.00  0.79           C  
ATOM   3544  CE3 TRP A 244     -30.657 -32.118   6.858  1.00  0.79           C  
ATOM   3545  HE3 TRP A 244     -31.703 -32.425   6.838  1.00  0.79           H  
ATOM   3546  CD1 TRP A 244     -30.225 -28.546   6.606  1.00  0.79           C  
ATOM   3547  HD1 TRP A 244     -30.516 -27.498   6.539  1.00  0.79           H  
ATOM   3548  NE1 TRP A 244     -28.912 -28.990   6.640  1.00  0.79           N  
ATOM   3549  HE1 TRP A 244     -28.030 -28.386   6.607  1.00  0.79           H  
ATOM   3550  CZ2 TRP A 244     -27.924 -31.307   6.774  1.00  0.79           C  
ATOM   3551  HZ2 TRP A 244     -26.882 -30.999   6.685  1.00  0.79           H  
ATOM   3552  CZ3 TRP A 244     -29.618 -33.054   6.982  1.00  0.79           C  
ATOM   3553  HZ3 TRP A 244     -29.861 -34.109   7.110  1.00  0.79           H  
ATOM   3554  CH2 TRP A 244     -28.281 -32.659   6.944  1.00  0.79           C  
ATOM   3555  HH2 TRP A 244     -27.498 -33.410   7.048  1.00  0.79           H  
ATOM   3556  C   TRP A 244     -34.782 -28.472   7.146  1.00  0.79           C  
ATOM   3557  O   TRP A 244     -35.246 -27.708   6.303  1.00  0.79           O  
ATOM   3558  N   LYS A 245     -35.571 -29.318   7.849  1.00  0.81           N  
ATOM   3559  HN  LYS A 245     -35.094 -30.025   8.495  1.00  0.81           H  
ATOM   3560  CA  LYS A 245     -37.023 -29.330   7.784  1.00  0.81           C  
ATOM   3561  HA  LYS A 245     -37.294 -29.475   6.738  1.00  0.81           H  
ATOM   3562  CB  LYS A 245     -37.651 -30.500   8.580  1.00  0.81           C  
ATOM   3563  HB1 LYS A 245     -37.250 -30.485   9.594  1.00  0.81           H  
ATOM   3564  HB2 LYS A 245     -38.731 -30.357   8.614  1.00  0.81           H  
ATOM   3565  CG  LYS A 245     -37.359 -31.872   7.959  1.00  0.81           C  
ATOM   3566  HG1 LYS A 245     -37.762 -31.898   6.947  1.00  0.81           H  
ATOM   3567  HG2 LYS A 245     -36.280 -32.025   7.925  1.00  0.81           H  
ATOM   3568  CD  LYS A 245     -37.998 -32.997   8.781  1.00  0.81           C  
ATOM   3569  HD1 LYS A 245     -37.588 -32.967   9.790  1.00  0.81           H  
ATOM   3570  HD2 LYS A 245     -39.075 -32.831   8.821  1.00  0.81           H  
ATOM   3571  CE  LYS A 245     -37.739 -34.381   8.190  1.00  0.81           C  
ATOM   3572  HE1 LYS A 245     -38.138 -34.420   7.176  1.00  0.81           H  
ATOM   3573  HE2 LYS A 245     -36.665 -34.567   8.166  1.00  0.81           H  
ATOM   3574  NZ  LYS A 245     -38.396 -35.418   9.014  1.00  0.81           N1+
ATOM   3575  HZ1 LYS A 245     -38.208 -36.383   8.591  1.00  0.81           H  
ATOM   3576  HZ2 LYS A 245     -39.451 -35.239   9.039  1.00  0.81           H  
ATOM   3577  HZ3 LYS A 245     -38.005 -35.384  10.010  1.00  0.81           H  
ATOM   3578  C   LYS A 245     -37.634 -28.011   8.221  1.00  0.81           C  
ATOM   3579  O   LYS A 245     -38.549 -27.525   7.580  1.00  0.81           O  
ATOM   3580  N   ARG A 246     -37.106 -27.372   9.291  1.00  0.84           N  
ATOM   3581  HN  ARG A 246     -36.362 -27.879   9.869  1.00  0.84           H  
ATOM   3582  CA  ARG A 246     -37.498 -26.032   9.696  1.00  0.84           C  
ATOM   3583  HA  ARG A 246     -38.578 -26.021   9.842  1.00  0.84           H  
ATOM   3584  CB  ARG A 246     -36.822 -25.648  11.037  1.00  0.84           C  
ATOM   3585  HB1 ARG A 246     -37.277 -26.249  11.825  1.00  0.84           H  
ATOM   3586  HB2 ARG A 246     -35.762 -25.891  10.959  1.00  0.84           H  
ATOM   3587  CG  ARG A 246     -36.939 -24.158  11.447  1.00  0.84           C  
ATOM   3588  HG1 ARG A 246     -37.050 -23.570  10.536  1.00  0.84           H  
ATOM   3589  HG2 ARG A 246     -37.833 -24.051  12.061  1.00  0.84           H  
ATOM   3590  CD  ARG A 246     -35.761 -23.583  12.233  1.00  0.84           C  
ATOM   3591  HD1 ARG A 246     -35.944 -22.526  12.429  1.00  0.84           H  
ATOM   3592  HD2 ARG A 246     -35.668 -24.117  13.178  1.00  0.84           H  
ATOM   3593  NE  ARG A 246     -34.499 -23.724  11.469  1.00  0.84           N1+
ATOM   3594  HE  ARG A 246     -34.552 -23.890  10.413  1.00  0.84           H  
ATOM   3595  CZ  ARG A 246     -33.298 -23.652  12.048  1.00  0.84           C  
ATOM   3596  NH1 ARG A 246     -33.150 -23.419  13.351  1.00  0.84           N  
ATOM   3597 1HH1 ARG A 246     -34.011 -23.282  13.971  1.00  0.84           H  
ATOM   3598 2HH1 ARG A 246     -32.170 -23.369  13.778  1.00  0.84           H  
ATOM   3599  NH2 ARG A 246     -32.230 -23.774  11.274  1.00  0.84           N  
ATOM   3600 1HH2 ARG A 246     -32.347 -23.925  10.221  1.00  0.84           H  
ATOM   3601 2HH2 ARG A 246     -31.251 -23.722  11.702  1.00  0.84           H  
ATOM   3602  C   ARG A 246     -37.144 -24.973   8.654  1.00  0.84           C  
ATOM   3603  O   ARG A 246     -37.960 -24.105   8.349  1.00  0.84           O  
ATOM   3604  N   ASP A 247     -35.923 -25.017   8.077  1.00  0.87           N  
ATOM   3605  HN  ASP A 247     -35.254 -25.796   8.377  1.00  0.87           H  
ATOM   3606  CA  ASP A 247     -35.463 -24.070   7.073  1.00  0.87           C  
ATOM   3607  HA  ASP A 247     -35.511 -23.065   7.492  1.00  0.87           H  
ATOM   3608  CB  ASP A 247     -33.984 -24.387   6.698  1.00  0.87           C  
ATOM   3609  HB1 ASP A 247     -33.940 -25.412   6.330  1.00  0.87           H  
ATOM   3610  HB2 ASP A 247     -33.682 -23.703   5.905  1.00  0.87           H  
ATOM   3611  CG  ASP A 247     -32.992 -24.253   7.841  1.00  0.87           C  
ATOM   3612  OD1 ASP A 247     -33.376 -23.755   8.929  1.00  0.87           O  
ATOM   3613  OD2 ASP A 247     -31.817 -24.653   7.632  1.00  0.87           O  
ATOM   3614  C   ASP A 247     -36.321 -24.116   5.799  1.00  0.87           C  
ATOM   3615  O   ASP A 247     -36.755 -23.101   5.249  1.00  0.87           O  
ATOM   3616  N   ALA A 248     -36.631 -25.350   5.342  1.00  0.89           N  
ATOM   3617  HN  ALA A 248     -36.114 -26.175   5.786  1.00  0.89           H  
ATOM   3618  CA  ALA A 248     -37.597 -25.662   4.308  1.00  0.89           C  
ATOM   3619  HA  ALA A 248     -37.330 -25.079   3.426  1.00  0.89           H  
ATOM   3620  CB  ALA A 248     -37.506 -27.157   3.919  1.00  0.89           C  
ATOM   3621  HB1 ALA A 248     -38.238 -27.376   3.141  1.00  0.89           H  
ATOM   3622  HB2 ALA A 248     -37.711 -27.774   4.794  1.00  0.89           H  
ATOM   3623  HB3 ALA A 248     -36.505 -27.376   3.547  1.00  0.89           H  
ATOM   3624  C   ALA A 248     -39.035 -25.288   4.687  1.00  0.89           C  
ATOM   3625  O   ALA A 248     -39.784 -24.790   3.848  1.00  0.89           O  
ATOM   3626  N   ALA A 249     -39.457 -25.501   5.962  1.00  0.90           N  
ATOM   3627  HN  ALA A 249     -38.785 -25.995   6.632  1.00  0.90           H  
ATOM   3628  CA  ALA A 249     -40.758 -25.105   6.479  1.00  0.90           C  
ATOM   3629  HA  ALA A 249     -41.520 -25.589   5.868  1.00  0.90           H  
ATOM   3630  CB  ALA A 249     -40.969 -25.559   7.945  1.00  0.90           C  
ATOM   3631  HB1 ALA A 249     -41.954 -25.240   8.286  1.00  0.90           H  
ATOM   3632  HB2 ALA A 249     -40.203 -25.111   8.578  1.00  0.90           H  
ATOM   3633  HB3 ALA A 249     -40.899 -26.645   8.003  1.00  0.90           H  
ATOM   3634  C   ALA A 249     -40.961 -23.606   6.372  1.00  0.90           C  
ATOM   3635  O   ALA A 249     -41.946 -23.165   5.791  1.00  0.90           O  
ATOM   3636  N   GLN A 250     -39.983 -22.785   6.830  1.00  0.88           N  
ATOM   3637  HN  GLN A 250     -39.122 -23.225   7.288  1.00  0.88           H  
ATOM   3638  CA  GLN A 250     -40.048 -21.334   6.728  1.00  0.88           C  
ATOM   3639  HA  GLN A 250     -40.941 -21.011   7.264  1.00  0.88           H  
ATOM   3640  CB  GLN A 250     -38.822 -20.644   7.410  1.00  0.88           C  
ATOM   3641  HB1 GLN A 250     -38.876 -20.851   8.479  1.00  0.88           H  
ATOM   3642  HB2 GLN A 250     -37.917 -21.090   6.998  1.00  0.88           H  
ATOM   3643  CG  GLN A 250     -38.716 -19.101   7.229  1.00  0.88           C  
ATOM   3644  HG1 GLN A 250     -39.724 -18.687   7.266  1.00  0.88           H  
ATOM   3645  HG2 GLN A 250     -38.129 -18.704   8.057  1.00  0.88           H  
ATOM   3646  CD  GLN A 250     -38.062 -18.643   5.920  1.00  0.88           C  
ATOM   3647  OE1 GLN A 250     -37.075 -19.173   5.420  1.00  0.88           O  
ATOM   3648  NE2 GLN A 250     -38.631 -17.570   5.312  1.00  0.88           N  
ATOM   3649 1HE2 GLN A 250     -39.485 -17.097   5.750  1.00  0.88           H  
ATOM   3650 2HE2 GLN A 250     -38.225 -17.197   4.395  1.00  0.88           H  
ATOM   3651  C   GLN A 250     -40.197 -20.874   5.283  1.00  0.88           C  
ATOM   3652  O   GLN A 250     -41.089 -20.089   4.973  1.00  0.88           O  
ATOM   3653  N   GLN A 251     -39.376 -21.416   4.355  1.00  0.88           N  
ATOM   3654  HN  GLN A 251     -38.634 -22.109   4.692  1.00  0.88           H  
ATOM   3655  CA  GLN A 251     -39.431 -21.123   2.930  1.00  0.88           C  
ATOM   3656  HA  GLN A 251     -39.255 -20.055   2.804  1.00  0.88           H  
ATOM   3657  CB  GLN A 251     -38.295 -21.878   2.191  1.00  0.88           C  
ATOM   3658  HB1 GLN A 251     -38.253 -22.897   2.575  1.00  0.88           H  
ATOM   3659  HB2 GLN A 251     -38.532 -21.899   1.127  1.00  0.88           H  
ATOM   3660  CG  GLN A 251     -36.908 -21.236   2.367  1.00  0.88           C  
ATOM   3661  HG1 GLN A 251     -36.689 -21.130   3.430  1.00  0.88           H  
ATOM   3662  HG2 GLN A 251     -36.153 -21.869   1.902  1.00  0.88           H  
ATOM   3663  CD  GLN A 251     -36.896 -19.864   1.707  1.00  0.88           C  
ATOM   3664  OE1 GLN A 251     -36.927 -19.735   0.487  1.00  0.88           O  
ATOM   3665  NE2 GLN A 251     -36.842 -18.790   2.531  1.00  0.88           N  
ATOM   3666 1HE2 GLN A 251     -36.810 -18.930   3.591  1.00  0.88           H  
ATOM   3667 2HE2 GLN A 251     -36.831 -17.802   2.122  1.00  0.88           H  
ATOM   3668  C   GLN A 251     -40.745 -21.458   2.248  1.00  0.88           C  
ATOM   3669  O   GLN A 251     -41.276 -20.680   1.460  1.00  0.88           O  
ATOM   3670  N   LYS A 252     -41.322 -22.635   2.548  1.00  0.88           N  
ATOM   3671  HN  LYS A 252     -40.794 -23.328   3.169  1.00  0.88           H  
ATOM   3672  CA  LYS A 252     -42.638 -22.993   2.056  1.00  0.88           C  
ATOM   3673  HA  LYS A 252     -42.622 -22.839   0.977  1.00  0.88           H  
ATOM   3674  CB  LYS A 252     -42.942 -24.491   2.288  1.00  0.88           C  
ATOM   3675  HB1 LYS A 252     -42.761 -24.730   3.336  1.00  0.88           H  
ATOM   3676  HB2 LYS A 252     -43.988 -24.681   2.046  1.00  0.88           H  
ATOM   3677  CG  LYS A 252     -42.056 -25.392   1.411  1.00  0.88           C  
ATOM   3678  HG1 LYS A 252     -42.089 -25.010   0.391  1.00  0.88           H  
ATOM   3679  HG2 LYS A 252     -41.035 -25.334   1.788  1.00  0.88           H  
ATOM   3680  CD  LYS A 252     -42.470 -26.873   1.380  1.00  0.88           C  
ATOM   3681  HD1 LYS A 252     -41.716 -27.431   0.825  1.00  0.88           H  
ATOM   3682  HD2 LYS A 252     -42.514 -27.241   2.405  1.00  0.88           H  
ATOM   3683  CE  LYS A 252     -43.833 -27.110   0.720  1.00  0.88           C  
ATOM   3684  HE1 LYS A 252     -44.604 -26.600   1.298  1.00  0.88           H  
ATOM   3685  HE2 LYS A 252     -43.814 -26.711  -0.294  1.00  0.88           H  
ATOM   3686  NZ  LYS A 252     -44.140 -28.557   0.668  1.00  0.88           N1+
ATOM   3687  HZ1 LYS A 252     -45.093 -28.703   0.205  1.00  0.88           H  
ATOM   3688  HZ2 LYS A 252     -44.162 -28.953   1.662  1.00  0.88           H  
ATOM   3689  HZ3 LYS A 252     -43.387 -29.062   0.100  1.00  0.88           H  
ATOM   3690  C   LYS A 252     -43.772 -22.129   2.607  1.00  0.88           C  
ATOM   3691  O   LYS A 252     -44.655 -21.713   1.864  1.00  0.88           O  
ATOM   3692  N   ILE A 253     -43.782 -21.832   3.925  1.00  0.90           N  
ATOM   3693  HN  ILE A 253     -43.004 -22.229   4.543  1.00  0.90           H  
ATOM   3694  CA  ILE A 253     -44.807 -20.993   4.546  1.00  0.90           C  
ATOM   3695  HA  ILE A 253     -45.760 -21.363   4.166  1.00  0.90           H  
ATOM   3696  CB  ILE A 253     -44.877 -21.155   6.063  1.00  0.90           C  
ATOM   3697  HB  ILE A 253     -43.929 -20.840   6.500  1.00  0.90           H  
ATOM   3698  CG2 ILE A 253     -46.019 -20.286   6.646  1.00  0.90           C  
ATOM   3699 1HG2 ILE A 253     -46.056 -20.412   7.728  1.00  0.90           H  
ATOM   3700 2HG2 ILE A 253     -46.970 -20.596   6.212  1.00  0.90           H  
ATOM   3701 3HG2 ILE A 253     -45.836 -19.238   6.409  1.00  0.90           H  
ATOM   3702  CG1 ILE A 253     -45.120 -22.645   6.397  1.00  0.90           C  
ATOM   3703 1HG1 ILE A 253     -46.054 -22.954   5.929  1.00  0.90           H  
ATOM   3704 2HG1 ILE A 253     -44.296 -23.228   5.985  1.00  0.90           H  
ATOM   3705  CD1 ILE A 253     -45.213 -22.933   7.893  1.00  0.90           C  
ATOM   3706 1HD1 ILE A 253     -45.384 -23.998   8.049  1.00  0.90           H  
ATOM   3707 2HD1 ILE A 253     -46.040 -22.366   8.322  1.00  0.90           H  
ATOM   3708 3HD1 ILE A 253     -44.282 -22.640   8.378  1.00  0.90           H  
ATOM   3709  C   ILE A 253     -44.737 -19.528   4.127  1.00  0.90           C  
ATOM   3710  O   ILE A 253     -45.763 -18.900   3.859  1.00  0.90           O  
ATOM   3711  N   SER A 254     -43.532 -18.923   4.021  1.00  0.91           N  
ATOM   3712  HN  SER A 254     -42.649 -19.467   4.286  1.00  0.91           H  
ATOM   3713  CA  SER A 254     -43.407 -17.546   3.553  1.00  0.91           C  
ATOM   3714  HA  SER A 254     -44.053 -16.930   4.178  1.00  0.91           H  
ATOM   3715  CB  SER A 254     -41.981 -16.943   3.625  1.00  0.91           C  
ATOM   3716  HB1 SER A 254     -41.997 -15.940   3.198  1.00  0.91           H  
ATOM   3717  HB2 SER A 254     -41.670 -16.889   4.668  1.00  0.91           H  
ATOM   3718  OG  SER A 254     -41.043 -17.744   2.899  1.00  0.91           O  
ATOM   3719  HG  SER A 254     -41.018 -18.711   3.307  1.00  0.91           H  
ATOM   3720  C   SER A 254     -43.891 -17.403   2.119  1.00  0.91           C  
ATOM   3721  O   SER A 254     -44.653 -16.502   1.810  1.00  0.91           O  
ATOM   3722  N   ALA A 255     -43.506 -18.347   1.230  1.00  0.88           N  
ATOM   3723  HN  ALA A 255     -42.808 -19.087   1.560  1.00  0.88           H  
ATOM   3724  CA  ALA A 255     -43.975 -18.424  -0.139  1.00  0.88           C  
ATOM   3725  HA  ALA A 255     -43.739 -17.459  -0.588  1.00  0.88           H  
ATOM   3726  CB  ALA A 255     -43.187 -19.473  -0.958  1.00  0.88           C  
ATOM   3727  HB1 ALA A 255     -43.569 -19.500  -1.978  1.00  0.88           H  
ATOM   3728  HB2 ALA A 255     -43.305 -20.455  -0.500  1.00  0.88           H  
ATOM   3729  HB3 ALA A 255     -42.131 -19.204  -0.973  1.00  0.88           H  
ATOM   3730  C   ALA A 255     -45.494 -18.583  -0.265  1.00  0.88           C  
ATOM   3731  O   ALA A 255     -46.112 -17.961  -1.121  1.00  0.88           O  
ATOM   3732  N   THR A 256     -46.160 -19.351   0.631  1.00  0.90           N  
ATOM   3733  HN  THR A 256     -45.593 -19.985   1.280  1.00  0.90           H  
ATOM   3734  CA  THR A 256     -47.626 -19.355   0.754  1.00  0.90           C  
ATOM   3735  HA  THR A 256     -48.038 -19.683  -0.200  1.00  0.90           H  
ATOM   3736  CB  THR A 256     -48.120 -20.318   1.829  1.00  0.90           C  
ATOM   3737  HB  THR A 256     -47.739 -20.000   2.800  1.00  0.90           H  
ATOM   3738  OG1 THR A 256     -47.685 -21.641   1.566  1.00  0.90           O  
ATOM   3739  HG1 THR A 256     -48.059 -21.955   0.636  1.00  0.90           H  
ATOM   3740  CG2 THR A 256     -49.652 -20.415   1.892  1.00  0.90           C  
ATOM   3741 1HG2 THR A 256     -49.940 -21.115   2.676  1.00  0.90           H  
ATOM   3742 2HG2 THR A 256     -50.034 -20.766   0.933  1.00  0.90           H  
ATOM   3743 3HG2 THR A 256     -50.070 -19.433   2.111  1.00  0.90           H  
ATOM   3744  C   THR A 256     -48.222 -17.984   1.072  1.00  0.90           C  
ATOM   3745  O   THR A 256     -49.203 -17.560   0.462  1.00  0.90           O  
ATOM   3746  N   TYR A 257     -47.636 -17.222   2.024  1.00  0.91           N  
ATOM   3747  HN  TYR A 257     -46.836 -17.643   2.597  1.00  0.91           H  
ATOM   3748  CA  TYR A 257     -48.049 -15.847   2.304  1.00  0.91           C  
ATOM   3749  HA  TYR A 257     -49.133 -15.868   2.415  1.00  0.91           H  
ATOM   3750  CB  TYR A 257     -47.487 -15.296   3.628  1.00  0.91           C  
ATOM   3751  HB1 TYR A 257     -46.399 -15.354   3.608  1.00  0.91           H  
ATOM   3752  HB2 TYR A 257     -47.794 -14.257   3.743  1.00  0.91           H  
ATOM   3753  CG  TYR A 257     -47.997 -16.087   4.776  1.00  0.91           C  
ATOM   3754  CD1 TYR A 257     -49.327 -16.548   4.867  1.00  0.91           C  
ATOM   3755  HD1 TYR A 257     -50.053 -16.265   4.104  1.00  0.91           H  
ATOM   3756  CE1 TYR A 257     -49.719 -17.367   5.932  1.00  0.91           C  
ATOM   3757  HE1 TYR A 257     -50.727 -17.779   5.972  1.00  0.91           H  
ATOM   3758  CD2 TYR A 257     -47.105 -16.367   5.812  1.00  0.91           C  
ATOM   3759  HD2 TYR A 257     -46.085 -15.985   5.769  1.00  0.91           H  
ATOM   3760  CE2 TYR A 257     -47.513 -17.130   6.897  1.00  0.91           C  
ATOM   3761  HE2 TYR A 257     -46.822 -17.324   7.717  1.00  0.91           H  
ATOM   3762  CZ  TYR A 257     -48.799 -17.646   6.939  1.00  0.91           C  
ATOM   3763  OH  TYR A 257     -49.086 -18.384   8.079  1.00  0.91           O  
ATOM   3764  HH  TYR A 257     -49.853 -17.911   8.619  1.00  0.91           H  
ATOM   3765  C   TYR A 257     -47.752 -14.848   1.206  1.00  0.91           C  
ATOM   3766  O   TYR A 257     -48.584 -13.988   0.928  1.00  0.91           O  
ATOM   3767  N   MET A 258     -46.580 -14.958   0.543  1.00  0.90           N  
ATOM   3768  HN  MET A 258     -45.886 -15.682   0.918  1.00  0.90           H  
ATOM   3769  CA  MET A 258     -46.158 -14.199  -0.626  1.00  0.90           C  
ATOM   3770  HA  MET A 258     -46.169 -13.141  -0.365  1.00  0.90           H  
ATOM   3771  CB  MET A 258     -44.722 -14.565  -1.110  1.00  0.90           C  
ATOM   3772  HB1 MET A 258     -44.692 -15.643  -1.266  1.00  0.90           H  
ATOM   3773  HB2 MET A 258     -44.555 -14.055  -2.059  1.00  0.90           H  
ATOM   3774  CG  MET A 258     -43.550 -14.197  -0.170  1.00  0.90           C  
ATOM   3775  HG1 MET A 258     -43.739 -13.202   0.234  1.00  0.90           H  
ATOM   3776  HG2 MET A 258     -43.527 -14.922   0.644  1.00  0.90           H  
ATOM   3777  SD  MET A 258     -41.907 -14.185  -0.966  1.00  0.90           S  
ATOM   3778  CE  MET A 258     -41.325 -15.853  -0.532  1.00  0.90           C  
ATOM   3779  HE1 MET A 258     -40.328 -16.009  -0.945  1.00  0.90           H  
ATOM   3780  HE2 MET A 258     -42.009 -16.595  -0.944  1.00  0.90           H  
ATOM   3781  HE3 MET A 258     -41.289 -15.955   0.553  1.00  0.90           H  
ATOM   3782  C   MET A 258     -47.122 -14.411  -1.794  1.00  0.90           C  
ATOM   3783  O   MET A 258     -47.519 -13.471  -2.474  1.00  0.90           O  
ATOM   3784  N   SER A 259     -47.566 -15.680  -2.004  1.00  0.89           N  
ATOM   3785  HN  SER A 259     -47.105 -16.475  -1.456  1.00  0.89           H  
ATOM   3786  CA  SER A 259     -48.641 -16.014  -2.940  1.00  0.89           C  
ATOM   3787  HA  SER A 259     -48.342 -15.652  -3.924  1.00  0.89           H  
ATOM   3788  CB  SER A 259     -48.945 -17.532  -3.075  1.00  0.89           C  
ATOM   3789  HB1 SER A 259     -49.041 -17.970  -2.081  1.00  0.89           H  
ATOM   3790  HB2 SER A 259     -49.878 -17.665  -3.623  1.00  0.89           H  
ATOM   3791  OG  SER A 259     -47.883 -18.187  -3.781  1.00  0.89           O  
ATOM   3792  HG  SER A 259     -47.789 -17.768  -4.739  1.00  0.89           H  
ATOM   3793  C   SER A 259     -49.916 -15.298  -2.562  1.00  0.89           C  
ATOM   3794  O   SER A 259     -50.489 -14.613  -3.401  1.00  0.89           O  
ATOM   3795  N   LEU A 260     -50.321 -15.326  -1.264  1.00  0.87           N  
ATOM   3796  HN  LEU A 260     -49.765 -15.894  -0.548  1.00  0.87           H  
ATOM   3797  CA  LEU A 260     -51.508 -14.588  -0.837  1.00  0.87           C  
ATOM   3798  HA  LEU A 260     -52.318 -14.941  -1.474  1.00  0.87           H  
ATOM   3799  CB  LEU A 260     -51.997 -14.789   0.602  1.00  0.87           C  
ATOM   3800  HB1 LEU A 260     -52.118 -15.857   0.783  1.00  0.87           H  
ATOM   3801  HB2 LEU A 260     -51.247 -14.388   1.284  1.00  0.87           H  
ATOM   3802  CG  LEU A 260     -53.348 -14.083   0.880  1.00  0.87           C  
ATOM   3803  HG  LEU A 260     -53.221 -13.008   0.751  1.00  0.87           H  
ATOM   3804  CD1 LEU A 260     -54.545 -14.551   0.037  1.00  0.87           C  
ATOM   3805 1HD1 LEU A 260     -55.433 -13.986   0.321  1.00  0.87           H  
ATOM   3806 2HD1 LEU A 260     -54.720 -15.613   0.211  1.00  0.87           H  
ATOM   3807 3HD1 LEU A 260     -54.332 -14.387  -1.019  1.00  0.87           H  
ATOM   3808  CD2 LEU A 260     -53.614 -14.374   2.328  1.00  0.87           C  
ATOM   3809 1HD2 LEU A 260     -54.556 -13.913   2.625  1.00  0.87           H  
ATOM   3810 2HD2 LEU A 260     -52.805 -13.968   2.935  1.00  0.87           H  
ATOM   3811 3HD2 LEU A 260     -53.674 -15.452   2.477  1.00  0.87           H  
ATOM   3812  C   LEU A 260     -51.420 -13.083  -1.080  1.00  0.87           C  
ATOM   3813  O   LEU A 260     -52.350 -12.441  -1.544  1.00  0.87           O  
ATOM   3814  N   ILE A 261     -50.261 -12.478  -0.783  1.00  0.88           N  
ATOM   3815  HN  ILE A 261     -49.487 -13.065  -0.335  1.00  0.88           H  
ATOM   3816  CA  ILE A 261     -49.996 -11.077  -1.033  1.00  0.88           C  
ATOM   3817  HA  ILE A 261     -50.707 -10.478  -0.464  1.00  0.88           H  
ATOM   3818  CB  ILE A 261     -48.600 -10.794  -0.520  1.00  0.88           C  
ATOM   3819  HB  ILE A 261     -47.967 -11.630  -0.818  1.00  0.88           H  
ATOM   3820  CG2 ILE A 261     -48.007  -9.520  -1.148  1.00  0.88           C  
ATOM   3821 1HG2 ILE A 261     -47.005  -9.352  -0.754  1.00  0.88           H  
ATOM   3822 2HG2 ILE A 261     -48.640  -8.666  -0.905  1.00  0.88           H  
ATOM   3823 3HG2 ILE A 261     -47.956  -9.638  -2.230  1.00  0.88           H  
ATOM   3824  CG1 ILE A 261     -48.591 -10.735   1.021  1.00  0.88           C  
ATOM   3825 1HG1 ILE A 261     -48.859  -9.726   1.333  1.00  0.88           H  
ATOM   3826 2HG1 ILE A 261     -49.329 -11.442   1.402  1.00  0.88           H  
ATOM   3827  CD1 ILE A 261     -47.221 -11.086   1.617  1.00  0.88           C  
ATOM   3828 1HD1 ILE A 261     -47.272 -11.029   2.704  1.00  0.88           H  
ATOM   3829 2HD1 ILE A 261     -46.474 -10.382   1.251  1.00  0.88           H  
ATOM   3830 3HD1 ILE A 261     -46.943 -12.097   1.320  1.00  0.88           H  
ATOM   3831  C   ILE A 261     -50.090 -10.687  -2.503  1.00  0.88           C  
ATOM   3832  O   ILE A 261     -50.741  -9.700  -2.846  1.00  0.88           O  
ATOM   3833  N   ASN A 262     -49.472 -11.465  -3.413  1.00  0.88           N  
ATOM   3834  HN  ASN A 262     -48.871 -12.274  -3.054  1.00  0.88           H  
ATOM   3835  CA  ASN A 262     -49.569 -11.276  -4.853  1.00  0.88           C  
ATOM   3836  HA  ASN A 262     -49.247 -10.262  -5.089  1.00  0.88           H  
ATOM   3837  CB  ASN A 262     -48.676 -12.264  -5.630  1.00  0.88           C  
ATOM   3838  HB1 ASN A 262     -48.743 -13.253  -5.177  1.00  0.88           H  
ATOM   3839  HB2 ASN A 262     -49.004 -12.316  -6.668  1.00  0.88           H  
ATOM   3840  CG  ASN A 262     -47.243 -11.773  -5.572  1.00  0.88           C  
ATOM   3841  OD1 ASN A 262     -46.986 -10.585  -5.410  1.00  0.88           O  
ATOM   3842  ND2 ASN A 262     -46.288 -12.699  -5.824  1.00  0.88           N  
ATOM   3843 1HD2 ASN A 262     -46.567 -13.708  -6.047  1.00  0.88           H  
ATOM   3844 2HD2 ASN A 262     -45.255 -12.422  -5.800  1.00  0.88           H  
ATOM   3845  C   ASN A 262     -50.954 -11.480  -5.419  1.00  0.88           C  
ATOM   3846  O   ASN A 262     -51.399 -10.707  -6.270  1.00  0.88           O  
ATOM   3847  N   GLU A 263     -51.640 -12.552  -4.972  1.00  0.85           N  
ATOM   3848  HN  GLU A 263     -51.150 -13.218  -4.293  1.00  0.85           H  
ATOM   3849  CA  GLU A 263     -53.008 -12.852  -5.362  1.00  0.85           C  
ATOM   3850  HA  GLU A 263     -53.011 -12.755  -6.448  1.00  0.85           H  
ATOM   3851  CB  GLU A 263     -53.510 -14.311  -5.096  1.00  0.85           C  
ATOM   3852  HB1 GLU A 263     -54.394 -14.490  -5.708  1.00  0.85           H  
ATOM   3853  HB2 GLU A 263     -52.721 -15.006  -5.384  1.00  0.85           H  
ATOM   3854  CG  GLU A 263     -53.875 -14.569  -3.626  1.00  0.85           C  
ATOM   3855  HG1 GLU A 263     -53.028 -14.248  -3.020  1.00  0.85           H  
ATOM   3856  HG2 GLU A 263     -54.743 -13.951  -3.394  1.00  0.85           H  
ATOM   3857  CD  GLU A 263     -54.210 -15.989  -3.217  1.00  0.85           C  
ATOM   3858  OE1 GLU A 263     -53.295 -16.769  -2.846  1.00  0.85           O  
ATOM   3859  OE2 GLU A 263     -55.421 -16.288  -3.117  1.00  0.85           O  
ATOM   3860  C   GLU A 263     -53.998 -11.799  -4.881  1.00  0.85           C  
ATOM   3861  O   GLU A 263     -54.892 -11.454  -5.637  1.00  0.85           O  
ATOM   3862  N   ARG A 264     -53.879 -11.188  -3.674  1.00  0.80           N  
ATOM   3863  HN  ARG A 264     -53.118 -11.495  -2.987  1.00  0.80           H  
ATOM   3864  CA  ARG A 264     -54.795 -10.112  -3.321  1.00  0.80           C  
ATOM   3865  HA  ARG A 264     -55.714 -10.332  -3.865  1.00  0.80           H  
ATOM   3866  CB  ARG A 264     -55.212 -10.076  -1.821  1.00  0.80           C  
ATOM   3867  HB1 ARG A 264     -56.015  -9.347  -1.716  1.00  0.80           H  
ATOM   3868  HB2 ARG A 264     -55.582 -11.066  -1.554  1.00  0.80           H  
ATOM   3869  CG  ARG A 264     -54.108  -9.704  -0.824  1.00  0.80           C  
ATOM   3870  HG1 ARG A 264     -53.364 -10.500  -0.827  1.00  0.80           H  
ATOM   3871  HG2 ARG A 264     -53.647  -8.774  -1.157  1.00  0.80           H  
ATOM   3872  CD  ARG A 264     -54.597  -9.509   0.617  1.00  0.80           C  
ATOM   3873  HD1 ARG A 264     -53.775  -9.166   1.245  1.00  0.80           H  
ATOM   3874  HD2 ARG A 264     -55.403  -8.775   0.640  1.00  0.80           H  
ATOM   3875  NE  ARG A 264     -55.100 -10.837   1.112  1.00  0.80           N1+
ATOM   3876  HE  ARG A 264     -54.914 -11.701   0.509  1.00  0.80           H  
ATOM   3877  CZ  ARG A 264     -55.769 -11.005   2.265  1.00  0.80           C  
ATOM   3878  NH1 ARG A 264     -55.984 -10.015   3.118  1.00  0.80           N  
ATOM   3879 1HH1 ARG A 264     -55.619  -9.033   2.901  1.00  0.80           H  
ATOM   3880 2HH1 ARG A 264     -56.523 -10.197   4.024  1.00  0.80           H  
ATOM   3881  NH2 ARG A 264     -56.314 -12.174   2.601  1.00  0.80           N  
ATOM   3882 1HH2 ARG A 264     -56.225 -13.014   1.944  1.00  0.80           H  
ATOM   3883 2HH2 ARG A 264     -56.840 -12.272   3.527  1.00  0.80           H  
ATOM   3884  C   ARG A 264     -54.355  -8.727  -3.825  1.00  0.80           C  
ATOM   3885  O   ARG A 264     -55.147  -7.800  -3.877  1.00  0.80           O  
ATOM   3886  N   ARG A 265     -53.074  -8.526  -4.230  1.00  0.83           N  
ATOM   3887  HN  ARG A 265     -52.361  -9.314  -4.106  1.00  0.83           H  
ATOM   3888  CA  ARG A 265     -52.644  -7.274  -4.826  1.00  0.83           C  
ATOM   3889  HA  ARG A 265     -53.036  -6.458  -4.218  1.00  0.83           H  
ATOM   3890  CB  ARG A 265     -51.105  -7.157  -4.849  1.00  0.83           C  
ATOM   3891  HB1 ARG A 265     -50.708  -7.661  -3.968  1.00  0.83           H  
ATOM   3892  HB2 ARG A 265     -50.736  -7.651  -5.748  1.00  0.83           H  
ATOM   3893  CG  ARG A 265     -50.596  -5.703  -4.849  1.00  0.83           C  
ATOM   3894  HG1 ARG A 265     -51.284  -5.106  -5.447  1.00  0.83           H  
ATOM   3895  HG2 ARG A 265     -50.603  -5.344  -3.820  1.00  0.83           H  
ATOM   3896  CD  ARG A 265     -49.182  -5.501  -5.411  1.00  0.83           C  
ATOM   3897  HD1 ARG A 265     -49.174  -5.752  -6.472  1.00  0.83           H  
ATOM   3898  HD2 ARG A 265     -48.885  -4.460  -5.281  1.00  0.83           H  
ATOM   3899  NE  ARG A 265     -48.220  -6.390  -4.679  1.00  0.83           N1+
ATOM   3900  HE  ARG A 265     -47.957  -7.309  -5.159  1.00  0.83           H  
ATOM   3901  CZ  ARG A 265     -47.654  -6.152  -3.482  1.00  0.83           C  
ATOM   3902  NH1 ARG A 265     -47.923  -5.069  -2.764  1.00  0.83           N  
ATOM   3903 1HH1 ARG A 265     -48.616  -4.341  -3.132  1.00  0.83           H  
ATOM   3904 2HH1 ARG A 265     -47.447  -4.923  -1.817  1.00  0.83           H  
ATOM   3905  NH2 ARG A 265     -46.866  -7.085  -2.983  1.00  0.83           N  
ATOM   3906 1HH2 ARG A 265     -46.697  -7.990  -3.528  1.00  0.83           H  
ATOM   3907 2HH2 ARG A 265     -46.396  -6.936  -2.034  1.00  0.83           H  
ATOM   3908  C   ARG A 265     -53.091  -7.049  -6.261  1.00  0.83           C  
ATOM   3909  O   ARG A 265     -53.463  -5.950  -6.645  1.00  0.83           O  
ATOM   3910  N   LYS A 266     -53.005  -8.086  -7.106  1.00  0.85           N  
ATOM   3911  HN  LYS A 266     -52.628  -9.011  -6.721  1.00  0.85           H  
ATOM   3912  CA  LYS A 266     -53.385  -8.044  -8.501  1.00  0.85           C  
ATOM   3913  HA  LYS A 266     -53.102  -7.065  -8.888  1.00  0.85           H  
ATOM   3914  CB  LYS A 266     -52.585  -9.104  -9.291  1.00  0.85           C  
ATOM   3915  HB1 LYS A 266     -52.678 -10.059  -8.774  1.00  0.85           H  
ATOM   3916  HB2 LYS A 266     -53.017  -9.186 -10.288  1.00  0.85           H  
ATOM   3917  CG  LYS A 266     -51.086  -8.777  -9.438  1.00  0.85           C  
ATOM   3918  HG1 LYS A 266     -50.979  -7.820  -9.948  1.00  0.85           H  
ATOM   3919  HG2 LYS A 266     -50.637  -8.713  -8.447  1.00  0.85           H  
ATOM   3920  CD  LYS A 266     -50.357  -9.864 -10.251  1.00  0.85           C  
ATOM   3921  HD1 LYS A 266     -50.450 -10.810  -9.717  1.00  0.85           H  
ATOM   3922  HD2 LYS A 266     -50.842  -9.946 -11.224  1.00  0.85           H  
ATOM   3923  CE  LYS A 266     -48.866  -9.586 -10.479  1.00  0.85           C  
ATOM   3924  HE1 LYS A 266     -48.758  -8.657 -11.039  1.00  0.85           H  
ATOM   3925  HE2 LYS A 266     -48.370  -9.489  -9.513  1.00  0.85           H  
ATOM   3926  NZ  LYS A 266     -48.231 -10.689 -11.242  1.00  0.85           N1+
ATOM   3927  HZ1 LYS A 266     -47.194 -10.472 -11.388  1.00  0.85           H  
ATOM   3928  HZ2 LYS A 266     -48.711 -10.788 -12.193  1.00  0.85           H  
ATOM   3929  HZ3 LYS A 266     -48.330 -11.604 -10.696  1.00  0.85           H  
ATOM   3930  C   LYS A 266     -54.890  -8.212  -8.734  1.00  0.85           C  
ATOM   3931  O   LYS A 266     -55.389  -7.892  -9.804  1.00  0.85           O  
ATOM   3932  N   THR A 267     -55.660  -8.682  -7.725  1.00  0.86           N  
ATOM   3933  HN  THR A 267     -55.177  -9.071  -6.853  1.00  0.86           H  
ATOM   3934  CA  THR A 267     -57.121  -8.683  -7.771  1.00  0.86           C  
ATOM   3935  HA  THR A 267     -57.438  -8.892  -8.793  1.00  0.86           H  
ATOM   3936  CB  THR A 267     -57.763  -9.710  -6.840  1.00  0.86           C  
ATOM   3937  HB  THR A 267     -58.842  -9.557  -6.830  1.00  0.86           H  
ATOM   3938  OG1 THR A 267     -57.268  -9.614  -5.516  1.00  0.86           O  
ATOM   3939  HG1 THR A 267     -56.231  -9.778  -5.517  1.00  0.86           H  
ATOM   3940  CG2 THR A 267     -57.463 -11.125  -7.333  1.00  0.86           C  
ATOM   3941 1HG2 THR A 267     -57.925 -11.850  -6.662  1.00  0.86           H  
ATOM   3942 2HG2 THR A 267     -56.385 -11.283  -7.351  1.00  0.86           H  
ATOM   3943 3HG2 THR A 267     -57.865 -11.253  -8.338  1.00  0.86           H  
ATOM   3944  C   THR A 267     -57.695  -7.343  -7.349  1.00  0.86           C  
ATOM   3945  O   THR A 267     -58.865  -7.062  -7.581  1.00  0.86           O  
ATOM   3946  N   GLY A 268     -56.886  -6.472  -6.703  1.00  0.82           N  
ATOM   3947  HN  GLY A 268     -55.846  -6.705  -6.613  1.00  0.82           H  
ATOM   3948  CA  GLY A 268     -57.378  -5.229  -6.125  1.00  0.82           C  
ATOM   3949  HA1 GLY A 268     -56.531  -4.556  -5.996  1.00  0.82           H  
ATOM   3950  HA2 GLY A 268     -58.090  -4.788  -6.823  1.00  0.82           H  
ATOM   3951  C   GLY A 268     -58.066  -5.385  -4.783  1.00  0.82           C  
ATOM   3952  O   GLY A 268     -58.778  -4.483  -4.349  1.00  0.82           O  
ATOM   3953  N   ASP A 269     -57.863  -6.519  -4.077  1.00  0.79           N  
ATOM   3954  HN  ASP A 269     -57.150  -7.220  -4.457  1.00  0.79           H  
ATOM   3955  CA  ASP A 269     -58.549  -6.855  -2.832  1.00  0.79           C  
ATOM   3956  HA  ASP A 269     -59.470  -6.275  -2.781  1.00  0.79           H  
ATOM   3957  CB  ASP A 269     -58.919  -8.370  -2.773  1.00  0.79           C  
ATOM   3958  HB1 ASP A 269     -59.440  -8.629  -3.695  1.00  0.79           H  
ATOM   3959  HB2 ASP A 269     -57.995  -8.943  -2.704  1.00  0.79           H  
ATOM   3960  CG  ASP A 269     -59.807  -8.759  -1.601  1.00  0.79           C  
ATOM   3961  OD1 ASP A 269     -60.079  -7.891  -0.747  1.00  0.79           O  
ATOM   3962  OD2 ASP A 269     -60.223  -9.943  -1.544  1.00  0.79           O  
ATOM   3963  C   ASP A 269     -57.666  -6.456  -1.657  1.00  0.79           C  
ATOM   3964  O   ASP A 269     -57.160  -7.282  -0.893  1.00  0.79           O  
ATOM   3965  N   ILE A 270     -57.441  -5.142  -1.497  1.00  0.80           N  
ATOM   3966  HN  ILE A 270     -57.834  -4.456  -2.218  1.00  0.80           H  
ATOM   3967  CA  ILE A 270     -56.682  -4.625  -0.378  1.00  0.80           C  
ATOM   3968  HA  ILE A 270     -56.403  -5.464   0.260  1.00  0.80           H  
ATOM   3969  CB  ILE A 270     -55.404  -3.904  -0.804  1.00  0.80           C  
ATOM   3970  HB  ILE A 270     -55.674  -2.937  -1.229  1.00  0.80           H  
ATOM   3971  CG2 ILE A 270     -54.548  -3.666   0.463  1.00  0.80           C  
ATOM   3972 1HG2 ILE A 270     -53.627  -3.152   0.189  1.00  0.80           H  
ATOM   3973 2HG2 ILE A 270     -54.305  -4.624   0.923  1.00  0.80           H  
ATOM   3974 3HG2 ILE A 270     -55.108  -3.055   1.171  1.00  0.80           H  
ATOM   3975  CG1 ILE A 270     -54.663  -4.735  -1.891  1.00  0.80           C  
ATOM   3976 1HG1 ILE A 270     -54.730  -5.788  -1.619  1.00  0.80           H  
ATOM   3977 2HG1 ILE A 270     -55.165  -4.573  -2.845  1.00  0.80           H  
ATOM   3978  CD1 ILE A 270     -53.185  -4.377  -2.061  1.00  0.80           C  
ATOM   3979 1HD1 ILE A 270     -52.746  -5.003  -2.838  1.00  0.80           H  
ATOM   3980 2HD1 ILE A 270     -52.660  -4.544  -1.121  1.00  0.80           H  
ATOM   3981 3HD1 ILE A 270     -53.095  -3.329  -2.346  1.00  0.80           H  
ATOM   3982  C   ILE A 270     -57.612  -3.727   0.405  1.00  0.80           C  
ATOM   3983  O   ILE A 270     -57.968  -2.624  -0.018  1.00  0.80           O  
ATOM   3984  N   VAL A 271     -58.065  -4.195   1.581  1.00  0.68           N  
ATOM   3985  HN  VAL A 271     -57.616  -5.077   1.989  1.00  0.68           H  
ATOM   3986  CA  VAL A 271     -59.139  -3.553   2.321  1.00  0.68           C  
ATOM   3987  HA  VAL A 271     -59.530  -2.715   1.744  1.00  0.68           H  
ATOM   3988  CB  VAL A 271     -60.268  -4.533   2.627  1.00  0.68           C  
ATOM   3989  HB  VAL A 271     -59.839  -5.436   3.062  1.00  0.68           H  
ATOM   3990  CG1 VAL A 271     -61.298  -3.946   3.618  1.00  0.68           C  
ATOM   3991 1HG1 VAL A 271     -62.082  -4.680   3.805  1.00  0.68           H  
ATOM   3992 2HG1 VAL A 271     -61.739  -3.044   3.193  1.00  0.68           H  
ATOM   3993 3HG1 VAL A 271     -60.801  -3.699   4.556  1.00  0.68           H  
ATOM   3994  CG2 VAL A 271     -60.957  -4.904   1.299  1.00  0.68           C  
ATOM   3995 1HG2 VAL A 271     -61.769  -5.605   1.494  1.00  0.68           H  
ATOM   3996 2HG2 VAL A 271     -60.232  -5.366   0.629  1.00  0.68           H  
ATOM   3997 3HG2 VAL A 271     -61.359  -4.004   0.834  1.00  0.68           H  
ATOM   3998  C   VAL A 271     -58.543  -3.043   3.615  1.00  0.68           C  
ATOM   3999  O   VAL A 271     -58.237  -3.866   4.470  1.00  0.68           O  
ATOM   4000  N   PRO A 272     -58.344  -1.749   3.865  1.00  0.61           N  
ATOM   4001  CD  PRO A 272     -58.929  -0.650   3.109  1.00  0.61           C  
ATOM   4002  HD1 PRO A 272     -60.004  -0.786   2.995  1.00  0.61           H  
ATOM   4003  HD2 PRO A 272     -58.466  -0.565   2.126  1.00  0.61           H  
ATOM   4004  CA  PRO A 272     -57.356  -1.275   4.831  1.00  0.61           C  
ATOM   4005  HA  PRO A 272     -56.395  -1.733   4.596  1.00  0.61           H  
ATOM   4006  CB  PRO A 272     -57.257   0.236   4.556  1.00  0.61           C  
ATOM   4007  HB1 PRO A 272     -57.083   0.789   5.479  1.00  0.61           H  
ATOM   4008  HB2 PRO A 272     -56.458   0.451   3.846  1.00  0.61           H  
ATOM   4009  CG  PRO A 272     -58.624   0.580   3.962  1.00  0.61           C  
ATOM   4010  HG1 PRO A 272     -59.372   0.713   4.744  1.00  0.61           H  
ATOM   4011  HG2 PRO A 272     -58.573   1.481   3.351  1.00  0.61           H  
ATOM   4012  C   PRO A 272     -57.713  -1.615   6.266  1.00  0.61           C  
ATOM   4013  O   PRO A 272     -56.808  -1.693   7.084  1.00  0.61           O  
ATOM   4014  N   ASP A 273     -59.010  -1.857   6.547  1.00  0.65           N  
ATOM   4015  HN  ASP A 273     -59.734  -1.679   5.779  1.00  0.65           H  
ATOM   4016  CA  ASP A 273     -59.476  -2.340   7.817  1.00  0.65           C  
ATOM   4017  HA  ASP A 273     -58.614  -2.565   8.446  1.00  0.65           H  
ATOM   4018  CB  ASP A 273     -60.367  -1.315   8.543  1.00  0.65           C  
ATOM   4019  HB1 ASP A 273     -61.090  -0.881   7.852  1.00  0.65           H  
ATOM   4020  HB2 ASP A 273     -60.894  -1.788   9.372  1.00  0.65           H  
ATOM   4021  CG  ASP A 273     -59.423  -0.255   9.054  1.00  0.65           C  
ATOM   4022  OD1 ASP A 273     -58.765  -0.593  10.077  1.00  0.65           O  
ATOM   4023  OD2 ASP A 273     -59.340   0.835   8.444  1.00  0.65           O  
ATOM   4024  C   ASP A 273     -60.254  -3.612   7.584  1.00  0.65           C  
ATOM   4025  O   ASP A 273     -61.473  -3.621   7.408  1.00  0.65           O  
ATOM   4026  N   ARG A 274     -59.542  -4.750   7.626  1.00  0.69           N  
ATOM   4027  HN  ARG A 274     -58.476  -4.692   7.704  1.00  0.69           H  
ATOM   4028  CA  ARG A 274     -60.168  -6.046   7.569  1.00  0.69           C  
ATOM   4029  HA  ARG A 274     -61.114  -5.990   8.108  1.00  0.69           H  
ATOM   4030  CB  ARG A 274     -60.469  -6.468   6.110  1.00  0.69           C  
ATOM   4031  HB1 ARG A 274     -61.175  -5.748   5.696  1.00  0.69           H  
ATOM   4032  HB2 ARG A 274     -59.534  -6.423   5.552  1.00  0.69           H  
ATOM   4033  CG  ARG A 274     -61.066  -7.877   5.912  1.00  0.69           C  
ATOM   4034  HG1 ARG A 274     -60.359  -8.601   6.317  1.00  0.69           H  
ATOM   4035  HG2 ARG A 274     -62.000  -7.928   6.471  1.00  0.69           H  
ATOM   4036  CD  ARG A 274     -61.365  -8.270   4.449  1.00  0.69           C  
ATOM   4037  HD1 ARG A 274     -61.757  -9.287   4.418  1.00  0.69           H  
ATOM   4038  HD2 ARG A 274     -62.101  -7.583   4.031  1.00  0.69           H  
ATOM   4039  NE  ARG A 274     -60.099  -8.197   3.647  1.00  0.69           N1+
ATOM   4040  HE  ARG A 274     -59.183  -8.102   4.193  1.00  0.69           H  
ATOM   4041  CZ  ARG A 274     -60.009  -8.240   2.314  1.00  0.69           C  
ATOM   4042  NH1 ARG A 274     -61.050  -8.431   1.511  1.00  0.69           N  
ATOM   4043 1HH1 ARG A 274     -62.028  -8.561   1.925  1.00  0.69           H  
ATOM   4044 2HH1 ARG A 274     -60.910  -8.455   0.450  1.00  0.69           H  
ATOM   4045  NH2 ARG A 274     -58.854  -7.990   1.700  1.00  0.69           N  
ATOM   4046 1HH2 ARG A 274     -57.983  -7.751   2.274  1.00  0.69           H  
ATOM   4047 2HH2 ARG A 274     -58.797  -8.028   0.632  1.00  0.69           H  
ATOM   4048  C   ARG A 274     -59.274  -7.027   8.290  1.00  0.69           C  
ATOM   4049  O   ARG A 274     -59.495  -7.261   9.479  1.00  0.69           O  
ATOM   4050  N   ASP A 275     -58.262  -7.563   7.576  1.00  0.82           N  
ATOM   4051  HN  ASP A 275     -58.202  -7.266   6.550  1.00  0.82           H  
ATOM   4052  CA  ASP A 275     -57.251  -8.487   8.028  1.00  0.82           C  
ATOM   4053  HA  ASP A 275     -57.623  -9.075   8.867  1.00  0.82           H  
ATOM   4054  CB  ASP A 275     -56.822  -9.425   6.854  1.00  0.82           C  
ATOM   4055  HB1 ASP A 275     -56.361  -8.799   6.090  1.00  0.82           H  
ATOM   4056  HB2 ASP A 275     -56.082 -10.122   7.248  1.00  0.82           H  
ATOM   4057  CG  ASP A 275     -57.915 -10.257   6.167  1.00  0.82           C  
ATOM   4058  OD1 ASP A 275     -59.070 -10.352   6.647  1.00  0.82           O  
ATOM   4059  OD2 ASP A 275     -57.548 -10.830   5.094  1.00  0.82           O  
ATOM   4060  C   ASP A 275     -55.993  -7.720   8.433  1.00  0.82           C  
ATOM   4061  O   ASP A 275     -55.845  -6.536   8.144  1.00  0.82           O  
ATOM   4062  N   LEU A 276     -55.021  -8.396   9.069  1.00  0.84           N  
ATOM   4063  HN  LEU A 276     -55.284  -9.353   9.469  1.00  0.84           H  
ATOM   4064  CA  LEU A 276     -53.652  -7.961   9.268  1.00  0.84           C  
ATOM   4065  HA  LEU A 276     -53.684  -6.930   9.620  1.00  0.84           H  
ATOM   4066  CB  LEU A 276     -52.975  -8.810  10.373  1.00  0.84           C  
ATOM   4067  HB1 LEU A 276     -53.420  -8.524  11.326  1.00  0.84           H  
ATOM   4068  HB2 LEU A 276     -53.199  -9.857  10.166  1.00  0.84           H  
ATOM   4069  CG  LEU A 276     -51.446  -8.682  10.518  1.00  0.84           C  
ATOM   4070  HG  LEU A 276     -51.014  -8.825   9.527  1.00  0.84           H  
ATOM   4071  CD1 LEU A 276     -50.999  -7.298  11.015  1.00  0.84           C  
ATOM   4072 1HD1 LEU A 276     -49.912  -7.274  11.096  1.00  0.84           H  
ATOM   4073 2HD1 LEU A 276     -51.440  -7.103  11.993  1.00  0.84           H  
ATOM   4074 3HD1 LEU A 276     -51.328  -6.535  10.310  1.00  0.84           H  
ATOM   4075  CD2 LEU A 276     -50.916  -9.812  11.413  1.00  0.84           C  
ATOM   4076 1HD2 LEU A 276     -49.835  -9.719  11.514  1.00  0.84           H  
ATOM   4077 2HD2 LEU A 276     -51.157 -10.775  10.964  1.00  0.84           H  
ATOM   4078 3HD2 LEU A 276     -51.379  -9.744  12.397  1.00  0.84           H  
ATOM   4079  C   LEU A 276     -52.874  -7.975   7.974  1.00  0.84           C  
ATOM   4080  O   LEU A 276     -52.036  -7.106   7.753  1.00  0.84           O  
ATOM   4081  N   ILE A 277     -53.135  -8.929   7.047  1.00  0.86           N  
ATOM   4082  HN  ILE A 277     -53.841  -9.703   7.263  1.00  0.86           H  
ATOM   4083  CA  ILE A 277     -52.456  -8.905   5.754  1.00  0.86           C  
ATOM   4084  HA  ILE A 277     -51.388  -8.895   5.972  1.00  0.86           H  
ATOM   4085  CB  ILE A 277     -52.705 -10.153   4.910  1.00  0.86           C  
ATOM   4086  HB  ILE A 277     -53.777 -10.352   4.904  1.00  0.86           H  
ATOM   4087  CG2 ILE A 277     -52.231  -9.991   3.435  1.00  0.86           C  
ATOM   4088 1HG2 ILE A 277     -52.434 -10.910   2.885  1.00  0.86           H  
ATOM   4089 2HG2 ILE A 277     -51.160  -9.786   3.417  1.00  0.86           H  
ATOM   4090 3HG2 ILE A 277     -52.766  -9.163   2.970  1.00  0.86           H  
ATOM   4091  CG1 ILE A 277     -51.999 -11.341   5.591  1.00  0.86           C  
ATOM   4092 1HG1 ILE A 277     -50.925 -11.257   5.427  1.00  0.86           H  
ATOM   4093 2HG1 ILE A 277     -52.207 -11.312   6.661  1.00  0.86           H  
ATOM   4094  CD1 ILE A 277     -52.484 -12.666   5.028  1.00  0.86           C  
ATOM   4095 1HD1 ILE A 277     -51.967 -13.485   5.529  1.00  0.86           H  
ATOM   4096 2HD1 ILE A 277     -52.276 -12.705   3.959  1.00  0.86           H  
ATOM   4097 3HD1 ILE A 277     -53.557 -12.760   5.192  1.00  0.86           H  
ATOM   4098  C   ILE A 277     -52.745  -7.617   4.992  1.00  0.86           C  
ATOM   4099  O   ILE A 277     -51.834  -6.941   4.559  1.00  0.86           O  
ATOM   4100  N   ASP A 278     -54.017  -7.187   4.902  1.00  0.84           N  
ATOM   4101  HN  ASP A 278     -54.787  -7.789   5.337  1.00  0.84           H  
ATOM   4102  CA  ASP A 278     -54.400  -5.952   4.248  1.00  0.84           C  
ATOM   4103  HA  ASP A 278     -54.205  -6.003   3.177  1.00  0.84           H  
ATOM   4104  CB  ASP A 278     -55.889  -5.747   4.521  1.00  0.84           C  
ATOM   4105  HB1 ASP A 278     -56.067  -5.868   5.590  1.00  0.84           H  
ATOM   4106  HB2 ASP A 278     -56.163  -4.736   4.218  1.00  0.84           H  
ATOM   4107  CG  ASP A 278     -56.753  -6.719   3.779  1.00  0.84           C  
ATOM   4108  OD1 ASP A 278     -56.633  -6.789   2.532  1.00  0.84           O  
ATOM   4109  OD2 ASP A 278     -57.576  -7.423   4.414  1.00  0.84           O  
ATOM   4110  C   ASP A 278     -53.774  -4.706   4.855  1.00  0.84           C  
ATOM   4111  O   ASP A 278     -53.330  -3.777   4.177  1.00  0.84           O  
ATOM   4112  N   SER A 279     -53.766  -4.664   6.176  1.00  0.83           N  
ATOM   4113  HN  SER A 279     -54.228  -5.484   6.684  1.00  0.83           H  
ATOM   4114  CA  SER A 279     -53.200  -3.629   7.003  1.00  0.83           C  
ATOM   4115  HA  SER A 279     -53.633  -2.684   6.676  1.00  0.83           H  
ATOM   4116  CB  SER A 279     -53.624  -3.840   8.461  1.00  0.83           C  
ATOM   4117  HB1 SER A 279     -53.192  -4.772   8.827  1.00  0.83           H  
ATOM   4118  HB2 SER A 279     -53.258  -3.008   9.063  1.00  0.83           H  
ATOM   4119  OG  SER A 279     -55.046  -3.908   8.574  1.00  0.83           O  
ATOM   4120  HG  SER A 279     -55.468  -3.012   8.227  1.00  0.83           H  
ATOM   4121  C   SER A 279     -51.676  -3.480   6.922  1.00  0.83           C  
ATOM   4122  O   SER A 279     -51.175  -2.353   6.888  1.00  0.83           O  
ATOM   4123  N   LEU A 280     -50.925  -4.616   6.862  1.00  0.84           N  
ATOM   4124  HN  LEU A 280     -51.426  -5.521   7.136  1.00  0.84           H  
ATOM   4125  CA  LEU A 280     -49.516  -4.759   6.470  1.00  0.84           C  
ATOM   4126  HA  LEU A 280     -48.949  -4.037   7.058  1.00  0.84           H  
ATOM   4127  CB  LEU A 280     -48.950  -6.170   6.816  1.00  0.84           C  
ATOM   4128  HB1 LEU A 280     -49.778  -6.879   6.819  1.00  0.84           H  
ATOM   4129  HB2 LEU A 280     -48.234  -6.450   6.043  1.00  0.84           H  
ATOM   4130  CG  LEU A 280     -48.241  -6.247   8.184  1.00  0.84           C  
ATOM   4131  HG  LEU A 280     -48.843  -5.699   8.909  1.00  0.84           H  
ATOM   4132  CD1 LEU A 280     -48.114  -7.702   8.668  1.00  0.84           C  
ATOM   4133 1HD1 LEU A 280     -47.610  -7.721   9.634  1.00  0.84           H  
ATOM   4134 2HD1 LEU A 280     -47.535  -8.277   7.945  1.00  0.84           H  
ATOM   4135 3HD1 LEU A 280     -49.107  -8.140   8.768  1.00  0.84           H  
ATOM   4136  CD2 LEU A 280     -46.853  -5.579   8.109  1.00  0.84           C  
ATOM   4137 1HD2 LEU A 280     -46.366  -5.642   9.082  1.00  0.84           H  
ATOM   4138 2HD2 LEU A 280     -46.968  -4.532   7.828  1.00  0.84           H  
ATOM   4139 3HD2 LEU A 280     -46.243  -6.090   7.364  1.00  0.84           H  
ATOM   4140  C   LEU A 280     -49.214  -4.469   5.000  1.00  0.84           C  
ATOM   4141  O   LEU A 280     -48.116  -4.055   4.654  1.00  0.84           O  
ATOM   4142  N   MET A 281     -50.147  -4.705   4.064  1.00  0.84           N  
ATOM   4143  HN  MET A 281     -51.047  -5.209   4.348  1.00  0.84           H  
ATOM   4144  CA  MET A 281     -49.978  -4.300   2.678  1.00  0.84           C  
ATOM   4145  HA  MET A 281     -49.039  -4.713   2.311  1.00  0.84           H  
ATOM   4146  CB  MET A 281     -51.123  -4.842   1.803  1.00  0.84           C  
ATOM   4147  HB1 MET A 281     -52.071  -4.631   2.298  1.00  0.84           H  
ATOM   4148  HB2 MET A 281     -51.095  -4.336   0.838  1.00  0.84           H  
ATOM   4149  CG  MET A 281     -51.017  -6.346   1.570  1.00  0.84           C  
ATOM   4150  HG1 MET A 281     -50.905  -6.841   2.535  1.00  0.84           H  
ATOM   4151  HG2 MET A 281     -51.933  -6.690   1.089  1.00  0.84           H  
ATOM   4152  SD  MET A 281     -49.617  -6.792   0.527  1.00  0.84           S  
ATOM   4153  CE  MET A 281     -50.482  -6.369  -1.003  1.00  0.84           C  
ATOM   4154  HE1 MET A 281     -49.827  -6.553  -1.854  1.00  0.84           H  
ATOM   4155  HE2 MET A 281     -50.763  -5.316  -0.983  1.00  0.84           H  
ATOM   4156  HE3 MET A 281     -51.378  -6.982  -1.096  1.00  0.84           H  
ATOM   4157  C   MET A 281     -49.966  -2.805   2.447  1.00  0.84           C  
ATOM   4158  O   MET A 281     -49.170  -2.281   1.677  1.00  0.84           O  
ATOM   4159  N   THR A 282     -50.925  -2.125   3.100  1.00  0.81           N  
ATOM   4160  HN  THR A 282     -51.622  -2.695   3.679  1.00  0.81           H  
ATOM   4161  CA  THR A 282     -51.095  -0.680   3.086  1.00  0.81           C  
ATOM   4162  HA  THR A 282     -51.181  -0.342   2.053  1.00  0.81           H  
ATOM   4163  CB  THR A 282     -52.350  -0.277   3.846  1.00  0.81           C  
ATOM   4164  HB  THR A 282     -52.336  -0.746   4.830  1.00  0.81           H  
ATOM   4165  OG1 THR A 282     -53.506  -0.704   3.148  1.00  0.81           O  
ATOM   4166  HG1 THR A 282     -53.525  -0.260   2.196  1.00  0.81           H  
ATOM   4167  CG2 THR A 282     -52.517   1.241   4.016  1.00  0.81           C  
ATOM   4168 1HG2 THR A 282     -53.434   1.447   4.567  1.00  0.81           H  
ATOM   4169 2HG2 THR A 282     -52.570   1.713   3.035  1.00  0.81           H  
ATOM   4170 3HG2 THR A 282     -51.666   1.641   4.566  1.00  0.81           H  
ATOM   4171  C   THR A 282     -49.960   0.052   3.750  1.00  0.81           C  
ATOM   4172  O   THR A 282     -49.355   0.947   3.166  1.00  0.81           O  
ATOM   4173  N   ASN A 283     -49.636  -0.321   5.007  1.00  0.83           N  
ATOM   4174  HN  ASN A 283     -50.170  -1.128   5.463  1.00  0.83           H  
ATOM   4175  CA  ASN A 283     -48.592   0.337   5.752  1.00  0.83           C  
ATOM   4176  HA  ASN A 283     -48.299   1.252   5.237  1.00  0.83           H  
ATOM   4177  CB  ASN A 283     -49.050   0.678   7.188  1.00  0.83           C  
ATOM   4178  HB1 ASN A 283     -49.514  -0.198   7.642  1.00  0.83           H  
ATOM   4179  HB2 ASN A 283     -48.190   0.984   7.783  1.00  0.83           H  
ATOM   4180  CG  ASN A 283     -50.056   1.812   7.126  1.00  0.83           C  
ATOM   4181  OD1 ASN A 283     -49.776   2.892   6.610  1.00  0.83           O  
ATOM   4182  ND2 ASN A 283     -51.259   1.603   7.699  1.00  0.83           N  
ATOM   4183 1HD2 ASN A 283     -51.471   0.667   8.172  1.00  0.83           H  
ATOM   4184 2HD2 ASN A 283     -52.001   2.373   7.681  1.00  0.83           H  
ATOM   4185  C   ASN A 283     -47.406  -0.591   5.843  1.00  0.83           C  
ATOM   4186  O   ASN A 283     -47.368  -1.481   6.685  1.00  0.83           O  
ATOM   4187  N   SER A 284     -46.390  -0.377   4.995  1.00  0.88           N  
ATOM   4188  HN  SER A 284     -46.485   0.390   4.255  1.00  0.88           H  
ATOM   4189  CA  SER A 284     -45.160  -1.156   5.049  1.00  0.88           C  
ATOM   4190  HA  SER A 284     -44.921  -1.306   6.102  1.00  0.88           H  
ATOM   4191  CB  SER A 284     -45.273  -2.556   4.404  1.00  0.88           C  
ATOM   4192  HB1 SER A 284     -44.316  -3.066   4.514  1.00  0.88           H  
ATOM   4193  HB2 SER A 284     -46.047  -3.117   4.928  1.00  0.88           H  
ATOM   4194  OG  SER A 284     -45.608  -2.512   3.010  1.00  0.88           O  
ATOM   4195  HG  SER A 284     -46.533  -2.031   2.887  1.00  0.88           H  
ATOM   4196  C   SER A 284     -44.010  -0.389   4.437  1.00  0.88           C  
ATOM   4197  O   SER A 284     -43.004  -0.941   3.995  1.00  0.88           O  
ATOM   4198  N   THR A 285     -44.131   0.952   4.431  1.00  0.89           N  
ATOM   4199  HN  THR A 285     -45.018   1.387   4.841  1.00  0.89           H  
ATOM   4200  CA  THR A 285     -43.108   1.835   3.891  1.00  0.89           C  
ATOM   4201  HA  THR A 285     -42.317   1.241   3.433  1.00  0.89           H  
ATOM   4202  CB  THR A 285     -43.568   2.926   2.909  1.00  0.89           C  
ATOM   4203  HB  THR A 285     -44.048   3.715   3.488  1.00  0.89           H  
ATOM   4204  OG1 THR A 285     -44.481   2.532   1.854  1.00  0.89           O  
ATOM   4205  HG1 THR A 285     -44.031   1.794   1.258  1.00  0.89           H  
ATOM   4206  CG2 THR A 285     -42.341   3.531   2.219  1.00  0.89           C  
ATOM   4207 1HG2 THR A 285     -42.661   4.305   1.522  1.00  0.89           H  
ATOM   4208 2HG2 THR A 285     -41.808   2.751   1.676  1.00  0.89           H  
ATOM   4209 3HG2 THR A 285     -41.681   3.968   2.968  1.00  0.89           H  
ATOM   4210  C   THR A 285     -42.574   2.523   5.133  1.00  0.89           C  
ATOM   4211  O   THR A 285     -43.355   3.032   5.933  1.00  0.89           O  
ATOM   4212  N   TYR A 286     -41.251   2.501   5.355  1.00  0.88           N  
ATOM   4213  HN  TYR A 286     -40.647   2.041   4.601  1.00  0.88           H  
ATOM   4214  CA  TYR A 286     -40.550   3.038   6.514  1.00  0.88           C  
ATOM   4215  HA  TYR A 286     -41.085   2.731   7.413  1.00  0.88           H  
ATOM   4216  CB  TYR A 286     -39.116   2.429   6.563  1.00  0.88           C  
ATOM   4217  HB1 TYR A 286     -38.618   2.655   5.620  1.00  0.88           H  
ATOM   4218  HB2 TYR A 286     -38.574   2.900   7.383  1.00  0.88           H  
ATOM   4219  CG  TYR A 286     -39.079   0.934   6.770  1.00  0.88           C  
ATOM   4220  CD1 TYR A 286     -39.819   0.336   7.797  1.00  0.88           C  
ATOM   4221  HD1 TYR A 286     -40.514   0.942   8.379  1.00  0.88           H  
ATOM   4222  CE1 TYR A 286     -39.683  -1.025   8.090  1.00  0.88           C  
ATOM   4223  HE1 TYR A 286     -40.285  -1.475   8.879  1.00  0.88           H  
ATOM   4224  CD2 TYR A 286     -38.196   0.127   6.034  1.00  0.88           C  
ATOM   4225  HD2 TYR A 286     -37.613   0.570   5.226  1.00  0.88           H  
ATOM   4226  CE2 TYR A 286     -38.051  -1.239   6.320  1.00  0.88           C  
ATOM   4227  HE2 TYR A 286     -37.377  -1.856   5.726  1.00  0.88           H  
ATOM   4228  CZ  TYR A 286     -38.780  -1.804   7.375  1.00  0.88           C  
ATOM   4229  OH  TYR A 286     -38.537  -3.132   7.803  1.00  0.88           O  
ATOM   4230  HH  TYR A 286     -38.160  -3.121   8.783  1.00  0.88           H  
ATOM   4231  C   TYR A 286     -40.425   4.566   6.523  1.00  0.88           C  
ATOM   4232  O   TYR A 286     -40.733   5.240   5.535  1.00  0.88           O  
ATOM   4233  N   LYS A 287     -39.926   5.167   7.637  1.00  0.87           N  
ATOM   4234  HN  LYS A 287     -39.696   4.544   8.476  1.00  0.87           H  
ATOM   4235  CA  LYS A 287     -39.681   6.606   7.770  1.00  0.87           C  
ATOM   4236  HA  LYS A 287     -40.644   7.115   7.737  1.00  0.87           H  
ATOM   4237  CB  LYS A 287     -38.980   6.993   9.106  1.00  0.87           C  
ATOM   4238  HB1 LYS A 287     -38.077   6.388   9.195  1.00  0.87           H  
ATOM   4239  HB2 LYS A 287     -38.708   8.047   9.045  1.00  0.87           H  
ATOM   4240  CG  LYS A 287     -39.802   6.796  10.386  1.00  0.87           C  
ATOM   4241  HG1 LYS A 287     -40.637   7.496  10.380  1.00  0.87           H  
ATOM   4242  HG2 LYS A 287     -40.183   5.775  10.407  1.00  0.87           H  
ATOM   4243  CD  LYS A 287     -38.956   7.039  11.652  1.00  0.87           C  
ATOM   4244  HD1 LYS A 287     -37.922   6.787  11.417  1.00  0.87           H  
ATOM   4245  HD2 LYS A 287     -39.024   8.098  11.902  1.00  0.87           H  
ATOM   4246  CE  LYS A 287     -39.368   6.234  12.891  1.00  0.87           C  
ATOM   4247  HE1 LYS A 287     -39.494   5.187  12.615  1.00  0.87           H  
ATOM   4248  HE2 LYS A 287     -38.591   6.319  13.651  1.00  0.87           H  
ATOM   4249  NZ  LYS A 287     -40.637   6.751  13.431  1.00  0.87           N1+
ATOM   4250  HZ1 LYS A 287     -40.915   6.183  14.294  1.00  0.87           H  
ATOM   4251  HZ2 LYS A 287     -41.402   6.667  12.688  1.00  0.87           H  
ATOM   4252  HZ3 LYS A 287     -40.517   7.779  13.704  1.00  0.87           H  
ATOM   4253  C   LYS A 287     -38.796   7.198   6.668  1.00  0.87           C  
ATOM   4254  O   LYS A 287     -39.012   8.319   6.227  1.00  0.87           O  
ATOM   4255  N   ASP A 288     -37.778   6.432   6.209  1.00  0.88           N  
ATOM   4256  HN  ASP A 288     -37.686   5.450   6.624  1.00  0.88           H  
ATOM   4257  CA  ASP A 288     -36.799   6.816   5.208  1.00  0.88           C  
ATOM   4258  HA  ASP A 288     -36.687   7.898   5.269  1.00  0.88           H  
ATOM   4259  CB  ASP A 288     -35.382   6.183   5.526  1.00  0.88           C  
ATOM   4260  HB1 ASP A 288     -34.703   6.461   4.720  1.00  0.88           H  
ATOM   4261  HB2 ASP A 288     -35.028   6.610   6.464  1.00  0.88           H  
ATOM   4262  CG  ASP A 288     -35.350   4.677   5.661  1.00  0.88           C  
ATOM   4263  OD1 ASP A 288     -36.441   4.081   5.818  1.00  0.88           O  
ATOM   4264  OD2 ASP A 288     -34.254   4.058   5.669  1.00  0.88           O  
ATOM   4265  C   ASP A 288     -37.306   6.493   3.789  1.00  0.88           C  
ATOM   4266  O   ASP A 288     -36.587   6.631   2.804  1.00  0.88           O  
ATOM   4267  N   GLY A 289     -38.594   6.082   3.640  1.00  0.88           N  
ATOM   4268  HN  GLY A 289     -39.194   5.988   4.521  1.00  0.88           H  
ATOM   4269  CA  GLY A 289     -39.213   5.760   2.357  1.00  0.88           C  
ATOM   4270  HA1 GLY A 289     -40.294   5.841   2.469  1.00  0.88           H  
ATOM   4271  HA2 GLY A 289     -38.868   6.485   1.620  1.00  0.88           H  
ATOM   4272  C   GLY A 289     -38.894   4.381   1.847  1.00  0.88           C  
ATOM   4273  O   GLY A 289     -39.421   3.953   0.822  1.00  0.88           O  
ATOM   4274  N   VAL A 290     -38.040   3.636   2.577  1.00  0.88           N  
ATOM   4275  HN  VAL A 290     -37.613   4.085   3.450  1.00  0.88           H  
ATOM   4276  CA  VAL A 290     -37.655   2.267   2.267  1.00  0.88           C  
ATOM   4277  HA  VAL A 290     -37.409   2.259   1.205  1.00  0.88           H  
ATOM   4278  CB  VAL A 290     -36.375   1.835   2.999  1.00  0.88           C  
ATOM   4279  HB  VAL A 290     -36.493   2.052   4.061  1.00  0.88           H  
ATOM   4280  CG1 VAL A 290     -36.006   0.338   2.839  1.00  0.88           C  
ATOM   4281 1HG1 VAL A 290     -35.089   0.128   3.390  1.00  0.88           H  
ATOM   4282 2HG1 VAL A 290     -35.855   0.111   1.784  1.00  0.88           H  
ATOM   4283 3HG1 VAL A 290     -36.814  -0.280   3.231  1.00  0.88           H  
ATOM   4284  CG2 VAL A 290     -35.235   2.711   2.443  1.00  0.88           C  
ATOM   4285 1HG2 VAL A 290     -34.299   2.443   2.932  1.00  0.88           H  
ATOM   4286 2HG2 VAL A 290     -35.457   3.761   2.634  1.00  0.88           H  
ATOM   4287 3HG2 VAL A 290     -35.142   2.549   1.369  1.00  0.88           H  
ATOM   4288  C   VAL A 290     -38.852   1.346   2.423  1.00  0.88           C  
ATOM   4289  O   VAL A 290     -39.744   1.566   3.239  1.00  0.88           O  
ATOM   4290  N   LYS A 291     -38.950   0.309   1.588  1.00  0.87           N  
ATOM   4291  HN  LYS A 291     -38.106   0.068   0.976  1.00  0.87           H  
ATOM   4292  CA  LYS A 291     -40.130  -0.499   1.469  1.00  0.87           C  
ATOM   4293  HA  LYS A 291     -40.960  -0.071   2.031  1.00  0.87           H  
ATOM   4294  CB  LYS A 291     -40.467  -0.601  -0.036  1.00  0.87           C  
ATOM   4295  HB1 LYS A 291     -39.598  -1.005  -0.555  1.00  0.87           H  
ATOM   4296  HB2 LYS A 291     -41.310  -1.282  -0.153  1.00  0.87           H  
ATOM   4297  CG  LYS A 291     -40.836   0.741  -0.684  1.00  0.87           C  
ATOM   4298  HG1 LYS A 291     -40.346   1.542  -0.130  1.00  0.87           H  
ATOM   4299  HG2 LYS A 291     -40.480   0.740  -1.714  1.00  0.87           H  
ATOM   4300  CD  LYS A 291     -42.342   0.999  -0.688  1.00  0.87           C  
ATOM   4301  HD1 LYS A 291     -42.839   0.164  -1.182  1.00  0.87           H  
ATOM   4302  HD2 LYS A 291     -42.688   1.070   0.343  1.00  0.87           H  
ATOM   4303  CE  LYS A 291     -42.706   2.286  -1.417  1.00  0.87           C  
ATOM   4304  HE1 LYS A 291     -42.214   3.134  -0.942  1.00  0.87           H  
ATOM   4305  HE2 LYS A 291     -42.396   2.223  -2.460  1.00  0.87           H  
ATOM   4306  NZ  LYS A 291     -44.167   2.444  -1.337  1.00  0.87           N1+
ATOM   4307  HZ1 LYS A 291     -44.457   3.342  -1.841  1.00  0.87           H  
ATOM   4308  HZ2 LYS A 291     -44.465   2.500  -0.311  1.00  0.87           H  
ATOM   4309  HZ3 LYS A 291     -44.643   1.605  -1.801  1.00  0.87           H  
ATOM   4310  C   LYS A 291     -39.777  -1.868   1.979  1.00  0.87           C  
ATOM   4311  O   LYS A 291     -38.727  -2.399   1.620  1.00  0.87           O  
ATOM   4312  N   MET A 292     -40.632  -2.472   2.829  1.00  0.89           N  
ATOM   4313  HN  MET A 292     -41.385  -1.887   3.315  1.00  0.89           H  
ATOM   4314  CA  MET A 292     -40.558  -3.899   3.103  1.00  0.89           C  
ATOM   4315  HA  MET A 292     -39.558  -4.119   3.476  1.00  0.89           H  
ATOM   4316  CB  MET A 292     -41.578  -4.337   4.182  1.00  0.89           C  
ATOM   4317  HB1 MET A 292     -42.481  -3.736   4.077  1.00  0.89           H  
ATOM   4318  HB2 MET A 292     -41.821  -5.388   4.029  1.00  0.89           H  
ATOM   4319  CG  MET A 292     -41.024  -4.157   5.608  1.00  0.89           C  
ATOM   4320  HG1 MET A 292     -40.227  -4.888   5.744  1.00  0.89           H  
ATOM   4321  HG2 MET A 292     -40.609  -3.151   5.673  1.00  0.89           H  
ATOM   4322  SD  MET A 292     -42.195  -4.358   6.993  1.00  0.89           S  
ATOM   4323  CE  MET A 292     -42.512  -6.119   6.725  1.00  0.89           C  
ATOM   4324  HE1 MET A 292     -43.219  -6.479   7.472  1.00  0.89           H  
ATOM   4325  HE2 MET A 292     -41.578  -6.674   6.812  1.00  0.89           H  
ATOM   4326  HE3 MET A 292     -42.930  -6.266   5.729  1.00  0.89           H  
ATOM   4327  C   MET A 292     -40.781  -4.720   1.847  1.00  0.89           C  
ATOM   4328  O   MET A 292     -41.619  -4.390   1.006  1.00  0.89           O  
ATOM   4329  N   THR A 293     -40.020  -5.817   1.692  1.00  0.89           N  
ATOM   4330  HN  THR A 293     -39.261  -6.022   2.417  1.00  0.89           H  
ATOM   4331  CA  THR A 293     -40.188  -6.742   0.572  1.00  0.89           C  
ATOM   4332  HA  THR A 293     -40.419  -6.118  -0.291  1.00  0.89           H  
ATOM   4333  CB  THR A 293     -38.950  -7.555   0.173  1.00  0.89           C  
ATOM   4334  HB  THR A 293     -39.063  -7.885  -0.860  1.00  0.89           H  
ATOM   4335  OG1 THR A 293     -38.664  -8.693   0.994  1.00  0.89           O  
ATOM   4336  HG1 THR A 293     -38.504  -8.380   1.983  1.00  0.89           H  
ATOM   4337  CG2 THR A 293     -37.707  -6.671   0.276  1.00  0.89           C  
ATOM   4338 1HG2 THR A 293     -36.826  -7.247  -0.007  1.00  0.89           H  
ATOM   4339 2HG2 THR A 293     -37.595  -6.318   1.301  1.00  0.89           H  
ATOM   4340 3HG2 THR A 293     -37.812  -5.816  -0.393  1.00  0.89           H  
ATOM   4341  C   THR A 293     -41.400  -7.645   0.760  1.00  0.89           C  
ATOM   4342  O   THR A 293     -41.925  -7.787   1.872  1.00  0.89           O  
ATOM   4343  N   ASP A 294     -41.882  -8.310  -0.317  1.00  0.88           N  
ATOM   4344  HN  ASP A 294     -41.432  -8.118  -1.269  1.00  0.88           H  
ATOM   4345  CA  ASP A 294     -42.977  -9.272  -0.258  1.00  0.88           C  
ATOM   4346  HA  ASP A 294     -43.856  -8.751   0.122  1.00  0.88           H  
ATOM   4347  CB  ASP A 294     -43.314  -9.784  -1.697  1.00  0.88           C  
ATOM   4348  HB1 ASP A 294     -42.399  -9.837  -2.286  1.00  0.88           H  
ATOM   4349  HB2 ASP A 294     -43.763 -10.775  -1.633  1.00  0.88           H  
ATOM   4350  CG  ASP A 294     -44.291  -8.829  -2.365  1.00  0.88           C  
ATOM   4351  OD1 ASP A 294     -44.907  -8.019  -1.623  1.00  0.88           O  
ATOM   4352  OD2 ASP A 294     -44.471  -8.874  -3.605  1.00  0.88           O  
ATOM   4353  C   ASP A 294     -42.668 -10.417   0.700  1.00  0.88           C  
ATOM   4354  O   ASP A 294     -43.500 -10.845   1.499  1.00  0.88           O  
ATOM   4355  N   GLN A 295     -41.408 -10.901   0.685  1.00  0.89           N  
ATOM   4356  HN  GLN A 295     -40.730 -10.573  -0.075  1.00  0.89           H  
ATOM   4357  CA  GLN A 295     -40.955 -11.856   1.676  1.00  0.89           C  
ATOM   4358  HA  GLN A 295     -41.753 -12.596   1.733  1.00  0.89           H  
ATOM   4359  CB  GLN A 295     -39.695 -12.665   1.294  1.00  0.89           C  
ATOM   4360  HB1 GLN A 295     -39.710 -12.892   0.228  1.00  0.89           H  
ATOM   4361  HB2 GLN A 295     -38.800 -12.091   1.531  1.00  0.89           H  
ATOM   4362  CG  GLN A 295     -39.710 -13.976   2.111  1.00  0.89           C  
ATOM   4363  HG1 GLN A 295     -39.619 -13.709   3.164  1.00  0.89           H  
ATOM   4364  HG2 GLN A 295     -40.672 -14.460   1.940  1.00  0.89           H  
ATOM   4365  CD  GLN A 295     -38.622 -14.992   1.799  1.00  0.89           C  
ATOM   4366  OE1 GLN A 295     -37.849 -14.939   0.859  1.00  0.89           O  
ATOM   4367  NE2 GLN A 295     -38.614 -16.011   2.698  1.00  0.89           N  
ATOM   4368 1HE2 GLN A 295     -39.322 -16.022   3.500  1.00  0.89           H  
ATOM   4369 2HE2 GLN A 295     -37.900 -16.802   2.604  1.00  0.89           H  
ATOM   4370  C   GLN A 295     -40.805 -11.336   3.102  1.00  0.89           C  
ATOM   4371  O   GLN A 295     -41.136 -12.021   4.056  1.00  0.89           O  
ATOM   4372  N   GLU A 296     -40.314 -10.107   3.320  1.00  0.90           N  
ATOM   4373  HN  GLU A 296     -39.981  -9.528   2.484  1.00  0.90           H  
ATOM   4374  CA  GLU A 296     -40.219  -9.536   4.653  1.00  0.90           C  
ATOM   4375  HA  GLU A 296     -39.604 -10.201   5.260  1.00  0.90           H  
ATOM   4376  CB  GLU A 296     -39.492  -8.200   4.538  1.00  0.90           C  
ATOM   4377  HB1 GLU A 296     -39.912  -7.640   3.702  1.00  0.90           H  
ATOM   4378  HB2 GLU A 296     -39.636  -7.639   5.461  1.00  0.90           H  
ATOM   4379  CG  GLU A 296     -37.979  -8.392   4.301  1.00  0.90           C  
ATOM   4380  HG1 GLU A 296     -37.516  -8.745   5.222  1.00  0.90           H  
ATOM   4381  HG2 GLU A 296     -37.832  -9.131   3.514  1.00  0.90           H  
ATOM   4382  CD  GLU A 296     -37.325  -7.084   3.884  1.00  0.90           C  
ATOM   4383  OE1 GLU A 296     -38.046  -6.055   3.782  1.00  0.90           O  
ATOM   4384  OE2 GLU A 296     -36.106  -7.125   3.590  1.00  0.90           O  
ATOM   4385  C   GLU A 296     -41.572  -9.386   5.344  1.00  0.90           C  
ATOM   4386  O   GLU A 296     -41.729  -9.718   6.517  1.00  0.90           O  
ATOM   4387  N   VAL A 297     -42.621  -8.980   4.594  1.00  0.92           N  
ATOM   4388  HN  VAL A 297     -42.428  -8.594   3.615  1.00  0.92           H  
ATOM   4389  CA  VAL A 297     -44.008  -9.043   5.056  1.00  0.92           C  
ATOM   4390  HA  VAL A 297     -44.079  -8.419   5.947  1.00  0.92           H  
ATOM   4391  CB  VAL A 297     -44.983  -8.466   4.018  1.00  0.92           C  
ATOM   4392  HB  VAL A 297     -44.845  -8.986   3.070  1.00  0.92           H  
ATOM   4393  CG1 VAL A 297     -46.441  -8.644   4.485  1.00  0.92           C  
ATOM   4394 1HG1 VAL A 297     -47.116  -8.229   3.737  1.00  0.92           H  
ATOM   4395 2HG1 VAL A 297     -46.586  -8.124   5.432  1.00  0.92           H  
ATOM   4396 3HG1 VAL A 297     -46.654  -9.705   4.617  1.00  0.92           H  
ATOM   4397  CG2 VAL A 297     -44.720  -6.957   3.811  1.00  0.92           C  
ATOM   4398 1HG2 VAL A 297     -45.419  -6.564   3.073  1.00  0.92           H  
ATOM   4399 2HG2 VAL A 297     -43.699  -6.811   3.458  1.00  0.92           H  
ATOM   4400 3HG2 VAL A 297     -44.856  -6.431   4.756  1.00  0.92           H  
ATOM   4401  C   VAL A 297     -44.406 -10.477   5.470  1.00  0.92           C  
ATOM   4402  O   VAL A 297     -44.896 -10.707   6.573  1.00  0.92           O  
ATOM   4403  N   ALA A 298     -44.104 -11.487   4.617  1.00  0.92           N  
ATOM   4404  HN  ALA A 298     -43.653 -11.215   3.686  1.00  0.92           H  
ATOM   4405  CA  ALA A 298     -44.335 -12.908   4.847  1.00  0.92           C  
ATOM   4406  HA  ALA A 298     -45.404 -13.032   5.019  1.00  0.92           H  
ATOM   4407  CB  ALA A 298     -43.983 -13.730   3.591  1.00  0.92           C  
ATOM   4408  HB1 ALA A 298     -44.163 -14.787   3.786  1.00  0.92           H  
ATOM   4409  HB2 ALA A 298     -42.932 -13.581   3.341  1.00  0.92           H  
ATOM   4410  HB3 ALA A 298     -44.604 -13.404   2.757  1.00  0.92           H  
ATOM   4411  C   ALA A 298     -43.618 -13.507   6.052  1.00  0.92           C  
ATOM   4412  O   ALA A 298     -44.187 -14.317   6.778  1.00  0.92           O  
ATOM   4413  N   ASN A 299     -42.364 -13.126   6.307  1.00  0.91           N  
ATOM   4414  HN  ASN A 299     -41.895 -12.478   5.597  1.00  0.91           H  
ATOM   4415  CA  ASN A 299     -41.583 -13.518   7.468  1.00  0.91           C  
ATOM   4416  HA  ASN A 299     -41.648 -14.600   7.583  1.00  0.91           H  
ATOM   4417  CB  ASN A 299     -40.108 -13.132   7.286  1.00  0.91           C  
ATOM   4418  HB1 ASN A 299     -40.057 -12.070   7.047  1.00  0.91           H  
ATOM   4419  HB2 ASN A 299     -39.585 -13.319   8.224  1.00  0.91           H  
ATOM   4420  CG  ASN A 299     -39.408 -13.906   6.184  1.00  0.91           C  
ATOM   4421  OD1 ASN A 299     -39.852 -14.927   5.626  1.00  0.91           O  
ATOM   4422  ND2 ASN A 299     -38.232 -13.377   5.815  1.00  0.91           N  
ATOM   4423 1HD2 ASN A 299     -37.872 -12.489   6.291  1.00  0.91           H  
ATOM   4424 2HD2 ASN A 299     -37.654 -13.843   5.045  1.00  0.91           H  
ATOM   4425  C   ASN A 299     -42.076 -12.864   8.746  1.00  0.91           C  
ATOM   4426  O   ASN A 299     -42.032 -13.466   9.826  1.00  0.91           O  
ATOM   4427  N   LEU A 300     -42.547 -11.609   8.709  1.00  0.90           N  
ATOM   4428  HN  LEU A 300     -42.469 -11.069   7.789  1.00  0.90           H  
ATOM   4429  CA  LEU A 300     -43.158 -10.938   9.847  1.00  0.90           C  
ATOM   4430  HA  LEU A 300     -42.492 -11.081  10.698  1.00  0.90           H  
ATOM   4431  CB  LEU A 300     -43.290  -9.414   9.626  1.00  0.90           C  
ATOM   4432  HB1 LEU A 300     -42.284  -9.000   9.561  1.00  0.90           H  
ATOM   4433  HB2 LEU A 300     -43.809  -9.260   8.680  1.00  0.90           H  
ATOM   4434  CG  LEU A 300     -44.052  -8.625  10.713  1.00  0.90           C  
ATOM   4435  HG  LEU A 300     -45.091  -8.954  10.722  1.00  0.90           H  
ATOM   4436  CD1 LEU A 300     -43.460  -8.815  12.117  1.00  0.90           C  
ATOM   4437 1HD1 LEU A 300     -44.038  -8.236  12.837  1.00  0.90           H  
ATOM   4438 2HD1 LEU A 300     -42.425  -8.474  12.125  1.00  0.90           H  
ATOM   4439 3HD1 LEU A 300     -43.496  -9.870  12.387  1.00  0.90           H  
ATOM   4440  CD2 LEU A 300     -44.008  -7.139  10.353  1.00  0.90           C  
ATOM   4441 1HD2 LEU A 300     -44.542  -6.565  11.110  1.00  0.90           H  
ATOM   4442 2HD2 LEU A 300     -44.480  -6.986   9.382  1.00  0.90           H  
ATOM   4443 3HD2 LEU A 300     -42.971  -6.806  10.309  1.00  0.90           H  
ATOM   4444  C   LEU A 300     -44.489 -11.571  10.213  1.00  0.90           C  
ATOM   4445  O   LEU A 300     -44.745 -11.863  11.372  1.00  0.90           O  
ATOM   4446  N   LEU A 301     -45.328 -11.885   9.196  1.00  0.91           N  
ATOM   4447  HN  LEU A 301     -45.057 -11.559   8.214  1.00  0.91           H  
ATOM   4448  CA  LEU A 301     -46.569 -12.632   9.338  1.00  0.91           C  
ATOM   4449  HA  LEU A 301     -47.273 -12.044   9.927  1.00  0.91           H  
ATOM   4450  CB  LEU A 301     -47.185 -12.909   7.938  1.00  0.91           C  
ATOM   4451  HB1 LEU A 301     -46.369 -13.171   7.265  1.00  0.91           H  
ATOM   4452  HB2 LEU A 301     -47.861 -13.758   8.038  1.00  0.91           H  
ATOM   4453  CG  LEU A 301     -47.977 -11.755   7.284  1.00  0.91           C  
ATOM   4454  HG  LEU A 301     -47.428 -10.829   7.453  1.00  0.91           H  
ATOM   4455  CD1 LEU A 301     -48.110 -11.964   5.757  1.00  0.91           C  
ATOM   4456 1HD1 LEU A 301     -48.672 -11.136   5.324  1.00  0.91           H  
ATOM   4457 2HD1 LEU A 301     -48.634 -12.900   5.562  1.00  0.91           H  
ATOM   4458 3HD1 LEU A 301     -47.118 -12.003   5.307  1.00  0.91           H  
ATOM   4459  CD2 LEU A 301     -49.361 -11.620   7.951  1.00  0.91           C  
ATOM   4460 1HD2 LEU A 301     -49.912 -10.804   7.484  1.00  0.91           H  
ATOM   4461 2HD2 LEU A 301     -49.234 -11.410   9.013  1.00  0.91           H  
ATOM   4462 3HD2 LEU A 301     -49.916 -12.550   7.828  1.00  0.91           H  
ATOM   4463  C   LEU A 301     -46.362 -13.983  10.014  1.00  0.91           C  
ATOM   4464  O   LEU A 301     -47.128 -14.362  10.897  1.00  0.91           O  
ATOM   4465  N   ILE A 302     -45.285 -14.718   9.642  1.00  0.89           N  
ATOM   4466  HN  ILE A 302     -44.702 -14.378   8.812  1.00  0.89           H  
ATOM   4467  CA  ILE A 302     -44.878 -15.951  10.315  1.00  0.89           C  
ATOM   4468  HA  ILE A 302     -45.722 -16.640  10.267  1.00  0.89           H  
ATOM   4469  CB  ILE A 302     -43.691 -16.634   9.618  1.00  0.89           C  
ATOM   4470  HB  ILE A 302     -42.924 -15.881   9.437  1.00  0.89           H  
ATOM   4471  CG2 ILE A 302     -43.070 -17.755  10.492  1.00  0.89           C  
ATOM   4472 1HG2 ILE A 302     -42.235 -18.210   9.960  1.00  0.89           H  
ATOM   4473 2HG2 ILE A 302     -43.824 -18.514  10.700  1.00  0.89           H  
ATOM   4474 3HG2 ILE A 302     -42.714 -17.330  11.430  1.00  0.89           H  
ATOM   4475  CG1 ILE A 302     -44.131 -17.210   8.252  1.00  0.89           C  
ATOM   4476 1HG1 ILE A 302     -44.823 -18.031   8.437  1.00  0.89           H  
ATOM   4477 2HG1 ILE A 302     -44.642 -16.421   7.700  1.00  0.89           H  
ATOM   4478  CD1 ILE A 302     -42.985 -17.738   7.381  1.00  0.89           C  
ATOM   4479 1HD1 ILE A 302     -43.388 -18.122   6.444  1.00  0.89           H  
ATOM   4480 2HD1 ILE A 302     -42.466 -18.539   7.908  1.00  0.89           H  
ATOM   4481 3HD1 ILE A 302     -42.285 -16.929   7.171  1.00  0.89           H  
ATOM   4482  C   ILE A 302     -44.563 -15.723  11.788  1.00  0.89           C  
ATOM   4483  O   ILE A 302     -45.093 -16.404  12.660  1.00  0.89           O  
ATOM   4484  N   GLY A 303     -43.741 -14.702  12.106  1.00  0.90           N  
ATOM   4485  HN  GLY A 303     -43.361 -14.078  11.324  1.00  0.90           H  
ATOM   4486  CA  GLY A 303     -43.355 -14.424  13.487  1.00  0.90           C  
ATOM   4487  HA1 GLY A 303     -42.967 -15.350  13.912  1.00  0.90           H  
ATOM   4488  HA2 GLY A 303     -42.564 -13.675  13.463  1.00  0.90           H  
ATOM   4489  C   GLY A 303     -44.429 -13.918  14.407  1.00  0.90           C  
ATOM   4490  O   GLY A 303     -44.494 -14.313  15.575  1.00  0.90           O  
ATOM   4491  N   VAL A 304     -45.327 -13.065  13.885  1.00  0.90           N  
ATOM   4492  HN  VAL A 304     -45.127 -12.687  12.904  1.00  0.90           H  
ATOM   4493  CA  VAL A 304     -46.549 -12.609  14.535  1.00  0.90           C  
ATOM   4494  HA  VAL A 304     -46.293 -12.132  15.481  1.00  0.90           H  
ATOM   4495  CB  VAL A 304     -47.326 -11.618  13.671  1.00  0.90           C  
ATOM   4496  HB  VAL A 304     -47.420 -12.025  12.664  1.00  0.90           H  
ATOM   4497  CG1 VAL A 304     -48.741 -11.333  14.231  1.00  0.90           C  
ATOM   4498 1HG1 VAL A 304     -49.253 -10.623  13.582  1.00  0.90           H  
ATOM   4499 2HG1 VAL A 304     -48.658 -10.913  15.233  1.00  0.90           H  
ATOM   4500 3HG1 VAL A 304     -49.310 -12.262  14.273  1.00  0.90           H  
ATOM   4501  CG2 VAL A 304     -46.528 -10.309  13.605  1.00  0.90           C  
ATOM   4502 1HG2 VAL A 304     -47.066  -9.586  12.992  1.00  0.90           H  
ATOM   4503 2HG2 VAL A 304     -45.549 -10.501  13.165  1.00  0.90           H  
ATOM   4504 3HG2 VAL A 304     -46.402  -9.909  14.611  1.00  0.90           H  
ATOM   4505  C   VAL A 304     -47.468 -13.765  14.801  1.00  0.90           C  
ATOM   4506  O   VAL A 304     -47.995 -13.902  15.907  1.00  0.90           O  
ATOM   4507  N   LEU A 305     -47.678 -14.641  13.789  1.00  0.88           N  
ATOM   4508  HN  LEU A 305     -47.210 -14.478  12.841  1.00  0.88           H  
ATOM   4509  CA  LEU A 305     -48.532 -15.798  13.981  1.00  0.88           C  
ATOM   4510  HA  LEU A 305     -49.483 -15.437  14.372  1.00  0.88           H  
ATOM   4511  CB  LEU A 305     -48.839 -16.599  12.679  1.00  0.88           C  
ATOM   4512  HB1 LEU A 305     -49.114 -15.889  11.899  1.00  0.88           H  
ATOM   4513  HB2 LEU A 305     -47.934 -17.130  12.385  1.00  0.88           H  
ATOM   4514  CG  LEU A 305     -49.990 -17.640  12.816  1.00  0.88           C  
ATOM   4515  HG  LEU A 305     -49.776 -18.199  13.727  1.00  0.88           H  
ATOM   4516  CD1 LEU A 305     -51.366 -16.991  13.038  1.00  0.88           C  
ATOM   4517 1HD1 LEU A 305     -52.125 -17.768  13.126  1.00  0.88           H  
ATOM   4518 2HD1 LEU A 305     -51.604 -16.345  12.193  1.00  0.88           H  
ATOM   4519 3HD1 LEU A 305     -51.346 -16.399  13.953  1.00  0.88           H  
ATOM   4520  CD2 LEU A 305     -50.062 -18.690  11.687  1.00  0.88           C  
ATOM   4521 1HD2 LEU A 305     -50.895 -19.368  11.873  1.00  0.88           H  
ATOM   4522 2HD2 LEU A 305     -49.132 -19.258  11.658  1.00  0.88           H  
ATOM   4523 3HD2 LEU A 305     -50.210 -18.187  10.731  1.00  0.88           H  
ATOM   4524  C   LEU A 305     -47.941 -16.748  15.026  1.00  0.88           C  
ATOM   4525  O   LEU A 305     -48.566 -17.044  16.017  1.00  0.88           O  
ATOM   4526  N   MET A 306     -46.657 -17.167  14.870  1.00  0.85           N  
ATOM   4527  HN  MET A 306     -46.080 -16.775  14.058  1.00  0.85           H  
ATOM   4528  CA  MET A 306     -46.040 -18.131  15.771  1.00  0.85           C  
ATOM   4529  HA  MET A 306     -46.674 -19.018  15.772  1.00  0.85           H  
ATOM   4530  CB  MET A 306     -44.646 -18.568  15.237  1.00  0.85           C  
ATOM   4531  HB1 MET A 306     -44.208 -17.738  14.682  1.00  0.85           H  
ATOM   4532  HB2 MET A 306     -44.008 -18.815  16.086  1.00  0.85           H  
ATOM   4533  CG  MET A 306     -44.729 -19.798  14.305  1.00  0.85           C  
ATOM   4534  HG1 MET A 306     -45.514 -20.453  14.684  1.00  0.85           H  
ATOM   4535  HG2 MET A 306     -44.999 -19.446  13.309  1.00  0.85           H  
ATOM   4536  SD  MET A 306     -43.207 -20.780  14.156  1.00  0.85           S  
ATOM   4537  CE  MET A 306     -43.702 -21.969  15.440  1.00  0.85           C  
ATOM   4538  HE1 MET A 306     -42.920 -22.718  15.563  1.00  0.85           H  
ATOM   4539  HE2 MET A 306     -44.630 -22.459  15.144  1.00  0.85           H  
ATOM   4540  HE3 MET A 306     -43.854 -21.444  16.383  1.00  0.85           H  
ATOM   4541  C   MET A 306     -45.932 -17.660  17.209  1.00  0.85           C  
ATOM   4542  O   MET A 306     -46.335 -18.356  18.134  1.00  0.85           O  
ATOM   4543  N   GLY A 307     -45.443 -16.418  17.426  1.00  0.84           N  
ATOM   4544  HN  GLY A 307     -45.132 -15.838  16.582  1.00  0.84           H  
ATOM   4545  CA  GLY A 307     -45.319 -15.832  18.756  1.00  0.84           C  
ATOM   4546  HA1 GLY A 307     -44.631 -16.445  19.338  1.00  0.84           H  
ATOM   4547  HA2 GLY A 307     -44.911 -14.827  18.651  1.00  0.84           H  
ATOM   4548  C   GLY A 307     -46.619 -15.739  19.506  1.00  0.84           C  
ATOM   4549  O   GLY A 307     -46.729 -16.175  20.649  1.00  0.84           O  
ATOM   4550  N   GLY A 308     -47.652 -15.180  18.848  1.00  0.88           N  
ATOM   4551  HN  GLY A 308     -47.473 -14.790  17.868  1.00  0.88           H  
ATOM   4552  CA  GLY A 308     -48.997 -15.076  19.392  1.00  0.88           C  
ATOM   4553  HA1 GLY A 308     -48.927 -14.629  20.384  1.00  0.88           H  
ATOM   4554  HA2 GLY A 308     -49.577 -14.424  18.739  1.00  0.88           H  
ATOM   4555  C   GLY A 308     -49.734 -16.385  19.520  1.00  0.88           C  
ATOM   4556  O   GLY A 308     -50.549 -16.531  20.425  1.00  0.88           O  
ATOM   4557  N   GLN A 309     -49.472 -17.393  18.648  1.00  0.83           N  
ATOM   4558  HN  GLN A 309     -48.831 -17.198  17.813  1.00  0.83           H  
ATOM   4559  CA  GLN A 309     -50.030 -18.728  18.806  1.00  0.83           C  
ATOM   4560  HA  GLN A 309     -51.101 -18.571  18.938  1.00  0.83           H  
ATOM   4561  CB  GLN A 309     -49.907 -19.635  17.520  1.00  0.83           C  
ATOM   4562  HB1 GLN A 309     -50.902 -20.035  17.326  1.00  0.83           H  
ATOM   4563  HB2 GLN A 309     -49.614 -18.976  16.703  1.00  0.83           H  
ATOM   4564  CG  GLN A 309     -48.925 -20.850  17.486  1.00  0.83           C  
ATOM   4565  HG1 GLN A 309     -48.315 -20.771  16.586  1.00  0.83           H  
ATOM   4566  HG2 GLN A 309     -48.284 -20.796  18.366  1.00  0.83           H  
ATOM   4567  CD  GLN A 309     -49.622 -22.225  17.479  1.00  0.83           C  
ATOM   4568  OE1 GLN A 309     -50.786 -22.360  17.810  1.00  0.83           O  
ATOM   4569  NE2 GLN A 309     -48.876 -23.288  17.057  1.00  0.83           N  
ATOM   4570 1HE2 GLN A 309     -47.861 -23.142  16.753  1.00  0.83           H  
ATOM   4571 2HE2 GLN A 309     -49.307 -24.267  17.031  1.00  0.83           H  
ATOM   4572  C   GLN A 309     -49.570 -19.401  20.095  1.00  0.83           C  
ATOM   4573  O   GLN A 309     -50.373 -19.877  20.889  1.00  0.83           O  
ATOM   4574  N   HIS A 310     -48.253 -19.365  20.381  1.00  0.84           N  
ATOM   4575  HN  HIS A 310     -47.607 -18.796  19.746  1.00  0.84           H  
ATOM   4576  CA  HIS A 310     -47.671 -20.066  21.516  1.00  0.84           C  
ATOM   4577  HA  HIS A 310     -47.967 -21.114  21.472  1.00  0.84           H  
ATOM   4578  CB  HIS A 310     -46.123 -19.980  21.459  1.00  0.84           C  
ATOM   4579  HB1 HIS A 310     -45.859 -18.963  21.171  1.00  0.84           H  
ATOM   4580  HB2 HIS A 310     -45.743 -20.185  22.460  1.00  0.84           H  
ATOM   4581  CG  HIS A 310     -45.433 -20.915  20.511  1.00  0.84           C  
ATOM   4582  CD2 HIS A 310     -44.204 -21.483  20.599  1.00  0.84           C  
ATOM   4583  HD2 HIS A 310     -43.445 -21.287  21.357  1.00  0.84           H  
ATOM   4584  ND1 HIS A 310     -46.102 -21.404  19.411  1.00  0.84           N  
ATOM   4585  HD1 HIS A 310     -47.084 -21.141  19.078  1.00  0.84           H  
ATOM   4586  CE1 HIS A 310     -45.276 -22.263  18.857  1.00  0.84           C  
ATOM   4587  HE1 HIS A 310     -45.505 -22.832  17.956  1.00  0.84           H  
ATOM   4588  NE2 HIS A 310     -44.108 -22.360  19.534  1.00  0.84           N  
ATOM   4589  C   HIS A 310     -48.085 -19.494  22.862  1.00  0.84           C  
ATOM   4590  O   HIS A 310     -48.407 -20.214  23.808  1.00  0.84           O  
ATOM   4591  N   THR A 311     -48.057 -18.151  22.975  1.00  0.86           N  
ATOM   4592  HN  THR A 311     -47.759 -17.585  22.117  1.00  0.86           H  
ATOM   4593  CA  THR A 311     -48.405 -17.415  24.187  1.00  0.86           C  
ATOM   4594  HA  THR A 311     -47.897 -17.928  25.003  1.00  0.86           H  
ATOM   4595  CB  THR A 311     -47.900 -15.962  24.225  1.00  0.86           C  
ATOM   4596  HB  THR A 311     -48.081 -15.557  25.221  1.00  0.86           H  
ATOM   4597  OG1 THR A 311     -48.509 -15.104  23.270  1.00  0.86           O  
ATOM   4598  HG1 THR A 311     -48.322 -15.468  22.303  1.00  0.86           H  
ATOM   4599  CG2 THR A 311     -46.388 -15.928  23.950  1.00  0.86           C  
ATOM   4600 1HG2 THR A 311     -46.036 -14.897  23.978  1.00  0.86           H  
ATOM   4601 2HG2 THR A 311     -46.187 -16.353  22.966  1.00  0.86           H  
ATOM   4602 3HG2 THR A 311     -45.867 -16.510  24.710  1.00  0.86           H  
ATOM   4603  C   THR A 311     -49.890 -17.485  24.512  1.00  0.86           C  
ATOM   4604  O   THR A 311     -50.278 -17.739  25.647  1.00  0.86           O  
ATOM   4605  N   SER A 312     -50.760 -17.305  23.491  1.00  0.90           N  
ATOM   4606  HN  SER A 312     -50.355 -17.080  22.527  1.00  0.90           H  
ATOM   4607  CA  SER A 312     -52.214 -17.396  23.612  1.00  0.90           C  
ATOM   4608  HA  SER A 312     -52.496 -16.796  24.478  1.00  0.90           H  
ATOM   4609  CB  SER A 312     -52.894 -16.744  22.374  1.00  0.90           C  
ATOM   4610  HB1 SER A 312     -52.442 -15.767  22.204  1.00  0.90           H  
ATOM   4611  HB2 SER A 312     -52.720 -17.381  21.507  1.00  0.90           H  
ATOM   4612  OG  SER A 312     -54.298 -16.573  22.537  1.00  0.90           O  
ATOM   4613  HG  SER A 312     -54.749 -17.508  22.693  1.00  0.90           H  
ATOM   4614  C   SER A 312     -52.724 -18.823  23.876  1.00  0.90           C  
ATOM   4615  O   SER A 312     -53.456 -19.066  24.834  1.00  0.90           O  
ATOM   4616  N   ALA A 313     -52.268 -19.847  23.113  1.00  0.88           N  
ATOM   4617  HN  ALA A 313     -51.581 -19.622  22.324  1.00  0.88           H  
ATOM   4618  CA  ALA A 313     -52.661 -21.240  23.307  1.00  0.88           C  
ATOM   4619  HA  ALA A 313     -53.746 -21.291  23.220  1.00  0.88           H  
ATOM   4620  CB  ALA A 313     -52.062 -22.126  22.197  1.00  0.88           C  
ATOM   4621  HB1 ALA A 313     -52.364 -23.161  22.355  1.00  0.88           H  
ATOM   4622  HB2 ALA A 313     -50.974 -22.057  22.224  1.00  0.88           H  
ATOM   4623  HB3 ALA A 313     -52.424 -21.787  21.226  1.00  0.88           H  
ATOM   4624  C   ALA A 313     -52.277 -21.829  24.667  1.00  0.88           C  
ATOM   4625  O   ALA A 313     -53.001 -22.632  25.246  1.00  0.88           O  
ATOM   4626  N   SER A 314     -51.100 -21.424  25.202  1.00  0.88           N  
ATOM   4627  HN  SER A 314     -50.443 -20.841  24.590  1.00  0.88           H  
ATOM   4628  CA  SER A 314     -50.674 -21.736  26.566  1.00  0.88           C  
ATOM   4629  HA  SER A 314     -50.651 -22.820  26.677  1.00  0.88           H  
ATOM   4630  CB  SER A 314     -49.236 -21.188  26.823  1.00  0.88           C  
ATOM   4631  HB1 SER A 314     -48.538 -21.724  26.179  1.00  0.88           H  
ATOM   4632  HB2 SER A 314     -49.218 -20.127  26.576  1.00  0.88           H  
ATOM   4633  OG  SER A 314     -48.821 -21.349  28.183  1.00  0.88           O  
ATOM   4634  HG  SER A 314     -49.481 -20.831  28.814  1.00  0.88           H  
ATOM   4635  C   SER A 314     -51.603 -21.166  27.636  1.00  0.88           C  
ATOM   4636  O   SER A 314     -52.072 -21.886  28.515  1.00  0.88           O  
ATOM   4637  N   THR A 315     -51.946 -19.858  27.554  1.00  0.89           N  
ATOM   4638  HN  THR A 315     -51.554 -19.285  26.740  1.00  0.89           H  
ATOM   4639  CA  THR A 315     -52.826 -19.177  28.518  1.00  0.89           C  
ATOM   4640  HA  THR A 315     -52.398 -19.323  29.510  1.00  0.89           H  
ATOM   4641  CB  THR A 315     -52.924 -17.670  28.280  1.00  0.89           C  
ATOM   4642  HB  THR A 315     -53.113 -17.485  27.223  1.00  0.89           H  
ATOM   4643  OG1 THR A 315     -51.697 -17.066  28.648  1.00  0.89           O  
ATOM   4644  HG1 THR A 315     -51.505 -17.253  29.663  1.00  0.89           H  
ATOM   4645  CG2 THR A 315     -53.990 -16.941  29.122  1.00  0.89           C  
ATOM   4646 1HG2 THR A 315     -53.980 -15.878  28.880  1.00  0.89           H  
ATOM   4647 2HG2 THR A 315     -53.770 -17.074  30.181  1.00  0.89           H  
ATOM   4648 3HG2 THR A 315     -54.974 -17.355  28.901  1.00  0.89           H  
ATOM   4649  C   THR A 315     -54.216 -19.765  28.536  1.00  0.89           C  
ATOM   4650  O   THR A 315     -54.790 -20.011  29.598  1.00  0.89           O  
ATOM   4651  N   SER A 316     -54.784 -20.052  27.343  1.00  0.90           N  
ATOM   4652  HN  SER A 316     -54.278 -19.753  26.449  1.00  0.90           H  
ATOM   4653  CA  SER A 316     -56.055 -20.751  27.224  1.00  0.90           C  
ATOM   4654  HA  SER A 316     -56.737 -20.202  27.873  1.00  0.90           H  
ATOM   4655  CB  SER A 316     -56.702 -20.670  25.807  1.00  0.90           C  
ATOM   4656  HB1 SER A 316     -57.677 -21.156  25.849  1.00  0.90           H  
ATOM   4657  HB2 SER A 316     -56.831 -19.618  25.551  1.00  0.90           H  
ATOM   4658  OG  SER A 316     -55.937 -21.291  24.774  1.00  0.90           O  
ATOM   4659  HG  SER A 316     -54.997 -20.829  24.708  1.00  0.90           H  
ATOM   4660  C   SER A 316     -56.014 -22.164  27.806  1.00  0.90           C  
ATOM   4661  O   SER A 316     -56.874 -22.534  28.598  1.00  0.90           O  
ATOM   4662  N   ALA A 317     -54.953 -22.962  27.537  1.00  0.89           N  
ATOM   4663  HN  ALA A 317     -54.210 -22.595  26.860  1.00  0.89           H  
ATOM   4664  CA  ALA A 317     -54.757 -24.289  28.110  1.00  0.89           C  
ATOM   4665  HA  ALA A 317     -55.587 -24.917  27.786  1.00  0.89           H  
ATOM   4666  CB  ALA A 317     -53.456 -24.897  27.541  1.00  0.89           C  
ATOM   4667  HB1 ALA A 317     -53.302 -25.889  27.965  1.00  0.89           H  
ATOM   4668  HB2 ALA A 317     -52.612 -24.258  27.800  1.00  0.89           H  
ATOM   4669  HB3 ALA A 317     -53.534 -24.974  26.456  1.00  0.89           H  
ATOM   4670  C   ALA A 317     -54.707 -24.334  29.638  1.00  0.89           C  
ATOM   4671  O   ALA A 317     -55.324 -25.185  30.268  1.00  0.89           O  
ATOM   4672  N   TRP A 318     -53.985 -23.383  30.263  1.00  0.88           N  
ATOM   4673  HN  TRP A 318     -53.417 -22.706  29.659  1.00  0.88           H  
ATOM   4674  CA  TRP A 318     -53.930 -23.220  31.707  1.00  0.88           C  
ATOM   4675  HA  TRP A 318     -53.652 -24.182  32.137  1.00  0.88           H  
ATOM   4676  CB  TRP A 318     -52.880 -22.194  32.149  1.00  0.88           C  
ATOM   4677  HB1 TRP A 318     -53.018 -21.289  31.558  1.00  0.88           H  
ATOM   4678  HB2 TRP A 318     -53.045 -21.969  33.203  1.00  0.88           H  
ATOM   4679  CG  TRP A 318     -51.470 -22.648  31.985  1.00  0.88           C  
ATOM   4680  CD2 TRP A 318     -50.875 -23.709  32.750  1.00  0.88           C  
ATOM   4681  CE2 TRP A 318     -49.535 -23.783  32.365  1.00  0.88           C  
ATOM   4682  CE3 TRP A 318     -51.415 -24.568  33.709  1.00  0.88           C  
ATOM   4683  HE3 TRP A 318     -52.455 -24.483  34.024  1.00  0.88           H  
ATOM   4684  CD1 TRP A 318     -50.488 -22.156  31.181  1.00  0.88           C  
ATOM   4685  HD1 TRP A 318     -50.621 -21.342  30.468  1.00  0.88           H  
ATOM   4686  NE1 TRP A 318     -49.306 -22.826  31.391  1.00  0.88           N  
ATOM   4687  HE1 TRP A 318     -48.378 -22.641  30.892  1.00  0.88           H  
ATOM   4688  CZ2 TRP A 318     -48.689 -24.732  32.922  1.00  0.88           C  
ATOM   4689  HZ2 TRP A 318     -47.636 -24.778  32.645  1.00  0.88           H  
ATOM   4690  CZ3 TRP A 318     -50.568 -25.542  34.250  1.00  0.88           C  
ATOM   4691  HZ3 TRP A 318     -50.957 -26.240  34.991  1.00  0.88           H  
ATOM   4692  CH2 TRP A 318     -49.234 -25.632  33.855  1.00  0.88           C  
ATOM   4693  HH2 TRP A 318     -48.602 -26.414  34.277  1.00  0.88           H  
ATOM   4694  C   TRP A 318     -55.210 -22.776  32.372  1.00  0.88           C  
ATOM   4695  O   TRP A 318     -55.555 -23.281  33.440  1.00  0.88           O  
ATOM   4696  N   PHE A 319     -55.967 -21.828  31.803  1.00  0.88           N  
ATOM   4697  HN  PHE A 319     -55.598 -21.322  30.935  1.00  0.88           H  
ATOM   4698  CA  PHE A 319     -57.270 -21.466  32.325  1.00  0.88           C  
ATOM   4699  HA  PHE A 319     -57.106 -21.378  33.399  1.00  0.88           H  
ATOM   4700  CB  PHE A 319     -57.801 -20.061  31.912  1.00  0.88           C  
ATOM   4701  HB1 PHE A 319     -58.652 -19.850  32.560  1.00  0.88           H  
ATOM   4702  HB2 PHE A 319     -56.999 -19.354  32.123  1.00  0.88           H  
ATOM   4703  CG  PHE A 319     -58.258 -19.780  30.500  1.00  0.88           C  
ATOM   4704  CD1 PHE A 319     -59.220 -20.533  29.810  1.00  0.88           C  
ATOM   4705  HD1 PHE A 319     -59.702 -21.376  30.306  1.00  0.88           H  
ATOM   4706  CD2 PHE A 319     -57.775 -18.614  29.885  1.00  0.88           C  
ATOM   4707  HD2 PHE A 319     -57.069 -17.982  30.424  1.00  0.88           H  
ATOM   4708  CE1 PHE A 319     -59.570 -20.214  28.487  1.00  0.88           C  
ATOM   4709  HE1 PHE A 319     -60.252 -20.859  27.933  1.00  0.88           H  
ATOM   4710  CE2 PHE A 319     -58.177 -18.244  28.600  1.00  0.88           C  
ATOM   4711  HE2 PHE A 319     -57.815 -17.315  28.160  1.00  0.88           H  
ATOM   4712  CZ  PHE A 319     -59.044 -19.069  27.882  1.00  0.88           C  
ATOM   4713  HZ  PHE A 319     -59.310 -18.822  26.854  1.00  0.88           H  
ATOM   4714  C   PHE A 319     -58.246 -22.606  32.202  1.00  0.88           C  
ATOM   4715  O   PHE A 319     -58.969 -22.886  33.149  1.00  0.88           O  
ATOM   4716  N   LEU A 320     -58.213 -23.372  31.085  1.00  0.86           N  
ATOM   4717  HN  LEU A 320     -57.569 -23.094  30.277  1.00  0.86           H  
ATOM   4718  CA  LEU A 320     -59.031 -24.557  30.963  1.00  0.86           C  
ATOM   4719  HA  LEU A 320     -60.071 -24.250  31.071  1.00  0.86           H  
ATOM   4720  CB  LEU A 320     -58.887 -25.235  29.580  1.00  0.86           C  
ATOM   4721  HB1 LEU A 320     -57.822 -25.313  29.359  1.00  0.86           H  
ATOM   4722  HB2 LEU A 320     -59.317 -26.234  29.655  1.00  0.86           H  
ATOM   4723  CG  LEU A 320     -59.563 -24.522  28.386  1.00  0.86           C  
ATOM   4724  HG  LEU A 320     -58.993 -23.619  28.168  1.00  0.86           H  
ATOM   4725  CD1 LEU A 320     -59.467 -25.446  27.167  1.00  0.86           C  
ATOM   4726 1HD1 LEU A 320     -59.937 -24.966  26.309  1.00  0.86           H  
ATOM   4727 2HD1 LEU A 320     -59.976 -26.386  27.382  1.00  0.86           H  
ATOM   4728 3HD1 LEU A 320     -58.419 -25.644  26.942  1.00  0.86           H  
ATOM   4729  CD2 LEU A 320     -61.026 -24.112  28.626  1.00  0.86           C  
ATOM   4730 1HD2 LEU A 320     -61.417 -23.620  27.736  1.00  0.86           H  
ATOM   4731 2HD2 LEU A 320     -61.078 -23.426  29.472  1.00  0.86           H  
ATOM   4732 3HD2 LEU A 320     -61.622 -24.999  28.841  1.00  0.86           H  
ATOM   4733  C   LEU A 320     -58.729 -25.548  32.077  1.00  0.86           C  
ATOM   4734  O   LEU A 320     -59.617 -25.952  32.803  1.00  0.86           O  
ATOM   4735  N   LEU A 321     -57.453 -25.867  32.324  1.00  0.84           N  
ATOM   4736  HN  LEU A 321     -56.688 -25.467  31.692  1.00  0.84           H  
ATOM   4737  CA  LEU A 321     -57.074 -26.735  33.418  1.00  0.84           C  
ATOM   4738  HA  LEU A 321     -57.592 -27.685  33.285  1.00  0.84           H  
ATOM   4739  CB  LEU A 321     -55.576 -27.008  33.357  1.00  0.84           C  
ATOM   4740  HB1 LEU A 321     -55.067 -26.046  33.305  1.00  0.84           H  
ATOM   4741  HB2 LEU A 321     -55.296 -27.519  34.278  1.00  0.84           H  
ATOM   4742  CG  LEU A 321     -55.079 -27.858  32.187  1.00  0.84           C  
ATOM   4743  HG  LEU A 321     -55.541 -27.503  31.266  1.00  0.84           H  
ATOM   4744  CD1 LEU A 321     -53.563 -27.658  32.099  1.00  0.84           C  
ATOM   4745 1HD1 LEU A 321     -53.165 -28.249  31.274  1.00  0.84           H  
ATOM   4746 2HD1 LEU A 321     -53.099 -27.979  33.032  1.00  0.84           H  
ATOM   4747 3HD1 LEU A 321     -53.344 -26.604  31.929  1.00  0.84           H  
ATOM   4748  CD2 LEU A 321     -55.459 -29.329  32.406  1.00  0.84           C  
ATOM   4749 1HD2 LEU A 321     -55.101 -29.926  31.567  1.00  0.84           H  
ATOM   4750 2HD2 LEU A 321     -56.543 -29.418  32.478  1.00  0.84           H  
ATOM   4751 3HD2 LEU A 321     -55.004 -29.689  33.329  1.00  0.84           H  
ATOM   4752  C   LEU A 321     -57.351 -26.247  34.842  1.00  0.84           C  
ATOM   4753  O   LEU A 321     -57.734 -27.031  35.705  1.00  0.84           O  
ATOM   4754  N   HIS A 322     -57.125 -24.957  35.140  1.00  0.84           N  
ATOM   4755  HN  HIS A 322     -56.675 -24.345  34.387  1.00  0.84           H  
ATOM   4756  CA  HIS A 322     -57.449 -24.331  36.416  1.00  0.84           C  
ATOM   4757  HA  HIS A 322     -56.978 -24.910  37.211  1.00  0.84           H  
ATOM   4758  CB  HIS A 322     -56.938 -22.890  36.502  1.00  0.84           C  
ATOM   4759  HB1 HIS A 322     -57.093 -22.396  35.543  1.00  0.84           H  
ATOM   4760  HB2 HIS A 322     -57.490 -22.359  37.278  1.00  0.84           H  
ATOM   4761  CG  HIS A 322     -55.503 -22.873  36.830  1.00  0.84           C  
ATOM   4762  CD2 HIS A 322     -54.386 -22.710  36.096  1.00  0.84           C  
ATOM   4763  HD2 HIS A 322     -54.329 -22.523  35.024  1.00  0.84           H  
ATOM   4764  ND1 HIS A 322     -55.183 -23.085  38.146  1.00  0.84           N  
ATOM   4765  HD1 HIS A 322     -55.858 -23.245  38.960  1.00  0.84           H  
ATOM   4766  CE1 HIS A 322     -53.885 -23.051  38.194  1.00  0.84           C  
ATOM   4767  HE1 HIS A 322     -53.306 -23.186  39.107  1.00  0.84           H  
ATOM   4768  NE2 HIS A 322     -53.333 -22.827  36.969  1.00  0.84           N  
ATOM   4769  C   HIS A 322     -58.926 -24.258  36.695  1.00  0.84           C  
ATOM   4770  O   HIS A 322     -59.389 -24.484  37.806  1.00  0.84           O  
ATOM   4771  N   LEU A 323     -59.719 -23.936  35.655  1.00  0.86           N  
ATOM   4772  HN  LEU A 323     -59.257 -23.663  34.729  1.00  0.86           H  
ATOM   4773  CA  LEU A 323     -61.161 -23.941  35.727  1.00  0.86           C  
ATOM   4774  HA  LEU A 323     -61.448 -23.345  36.593  1.00  0.86           H  
ATOM   4775  CB  LEU A 323     -61.812 -23.286  34.472  1.00  0.86           C  
ATOM   4776  HB1 LEU A 323     -61.331 -23.723  33.597  1.00  0.86           H  
ATOM   4777  HB2 LEU A 323     -62.867 -23.558  34.480  1.00  0.86           H  
ATOM   4778  CG  LEU A 323     -61.740 -21.741  34.309  1.00  0.86           C  
ATOM   4779  HG  LEU A 323     -60.934 -21.500  33.616  1.00  0.86           H  
ATOM   4780  CD1 LEU A 323     -63.064 -21.221  33.726  1.00  0.86           C  
ATOM   4781 1HD1 LEU A 323     -63.011 -20.138  33.613  1.00  0.86           H  
ATOM   4782 2HD1 LEU A 323     -63.883 -21.476  34.399  1.00  0.86           H  
ATOM   4783 3HD1 LEU A 323     -63.238 -21.680  32.753  1.00  0.86           H  
ATOM   4784  CD2 LEU A 323     -61.486 -21.013  35.630  1.00  0.86           C  
ATOM   4785 1HD2 LEU A 323     -61.446 -19.939  35.451  1.00  0.86           H  
ATOM   4786 2HD2 LEU A 323     -60.538 -21.346  36.052  1.00  0.86           H  
ATOM   4787 3HD2 LEU A 323     -62.293 -21.235  36.329  1.00  0.86           H  
ATOM   4788  C   LEU A 323     -61.693 -25.357  35.948  1.00  0.86           C  
ATOM   4789  O   LEU A 323     -62.720 -25.560  36.575  1.00  0.86           O  
ATOM   4790  N   ALA A 324     -60.995 -26.375  35.420  1.00  0.88           N  
ATOM   4791  HN  ALA A 324     -60.176 -26.112  34.784  1.00  0.88           H  
ATOM   4792  CA  ALA A 324     -61.229 -27.784  35.617  1.00  0.88           C  
ATOM   4793  HA  ALA A 324     -62.278 -27.987  35.402  1.00  0.88           H  
ATOM   4794  CB  ALA A 324     -60.377 -28.492  34.553  1.00  0.88           C  
ATOM   4795  HB1 ALA A 324     -60.505 -29.571  34.643  1.00  0.88           H  
ATOM   4796  HB2 ALA A 324     -59.327 -28.238  34.699  1.00  0.88           H  
ATOM   4797  HB3 ALA A 324     -60.693 -28.170  33.561  1.00  0.88           H  
ATOM   4798  C   ALA A 324     -60.921 -28.306  37.031  1.00  0.88           C  
ATOM   4799  O   ALA A 324     -61.621 -29.173  37.553  1.00  0.88           O  
ATOM   4800  N   GLU A 325     -59.847 -27.787  37.678  1.00  0.78           N  
ATOM   4801  HN  GLU A 325     -59.194 -27.151  37.117  1.00  0.78           H  
ATOM   4802  CA  GLU A 325     -59.511 -28.028  39.079  1.00  0.78           C  
ATOM   4803  HA  GLU A 325     -59.525 -29.104  39.255  1.00  0.78           H  
ATOM   4804  CB  GLU A 325     -58.091 -27.498  39.408  1.00  0.78           C  
ATOM   4805  HB1 GLU A 325     -57.377 -28.025  38.776  1.00  0.78           H  
ATOM   4806  HB2 GLU A 325     -58.064 -26.433  39.178  1.00  0.78           H  
ATOM   4807  CG  GLU A 325     -57.659 -27.685  40.885  1.00  0.78           C  
ATOM   4808  HG1 GLU A 325     -58.455 -27.323  41.536  1.00  0.78           H  
ATOM   4809  HG2 GLU A 325     -57.489 -28.745  41.074  1.00  0.78           H  
ATOM   4810  CD  GLU A 325     -56.377 -26.914  41.190  1.00  0.78           C  
ATOM   4811  OE1 GLU A 325     -56.456 -25.658  41.208  1.00  0.78           O  
ATOM   4812  OE2 GLU A 325     -55.329 -27.575  41.407  1.00  0.78           O  
ATOM   4813  C   GLU A 325     -60.492 -27.373  40.038  1.00  0.78           C  
ATOM   4814  O   GLU A 325     -61.002 -27.998  40.967  1.00  0.78           O  
ATOM   4815  N   GLN A 326     -60.824 -26.088  39.793  1.00  0.77           N  
ATOM   4816  HN  GLN A 326     -60.320 -25.581  38.997  1.00  0.77           H  
ATOM   4817  CA  GLN A 326     -61.821 -25.355  40.543  1.00  0.77           C  
ATOM   4818  HA  GLN A 326     -62.094 -25.958  41.409  1.00  0.77           H  
ATOM   4819  CB  GLN A 326     -61.207 -24.031  41.065  1.00  0.77           C  
ATOM   4820  HB1 GLN A 326     -60.866 -23.450  40.208  1.00  0.77           H  
ATOM   4821  HB2 GLN A 326     -61.983 -23.478  41.594  1.00  0.77           H  
ATOM   4822  CG  GLN A 326     -60.006 -24.230  42.029  1.00  0.77           C  
ATOM   4823  HG1 GLN A 326     -60.316 -24.857  42.865  1.00  0.77           H  
ATOM   4824  HG2 GLN A 326     -59.191 -24.716  41.493  1.00  0.77           H  
ATOM   4825  CD  GLN A 326     -59.525 -22.879  42.562  1.00  0.77           C  
ATOM   4826  OE1 GLN A 326     -59.734 -22.527  43.719  1.00  0.77           O  
ATOM   4827  NE2 GLN A 326     -58.910 -22.089  41.653  1.00  0.77           N  
ATOM   4828 1HE2 GLN A 326     -58.791 -22.426  40.645  1.00  0.77           H  
ATOM   4829 2HE2 GLN A 326     -58.543 -21.127  41.942  1.00  0.77           H  
ATOM   4830  C   GLN A 326     -63.109 -25.106  39.718  1.00  0.77           C  
ATOM   4831  O   GLN A 326     -63.292 -23.992  39.230  1.00  0.77           O  
ATOM   4832  N   PRO A 327     -64.057 -26.057  39.524  1.00  0.78           N  
ATOM   4833  CD  PRO A 327     -63.838 -27.461  39.855  1.00  0.78           C  
ATOM   4834  HD1 PRO A 327     -63.502 -27.569  40.886  1.00  0.78           H  
ATOM   4835  HD2 PRO A 327     -63.105 -27.909  39.184  1.00  0.78           H  
ATOM   4836  CA  PRO A 327     -65.152 -25.935  38.541  1.00  0.78           C  
ATOM   4837  HA  PRO A 327     -64.729 -25.632  37.583  1.00  0.78           H  
ATOM   4838  CB  PRO A 327     -65.701 -27.374  38.406  1.00  0.78           C  
ATOM   4839  HB1 PRO A 327     -66.790 -27.369  38.370  1.00  0.78           H  
ATOM   4840  HB2 PRO A 327     -65.309 -27.853  37.509  1.00  0.78           H  
ATOM   4841  CG  PRO A 327     -65.206 -28.093  39.662  1.00  0.78           C  
ATOM   4842  HG1 PRO A 327     -65.858 -27.899  40.514  1.00  0.78           H  
ATOM   4843  HG2 PRO A 327     -65.128 -29.168  39.500  1.00  0.78           H  
ATOM   4844  C   PRO A 327     -66.219 -24.936  38.938  1.00  0.78           C  
ATOM   4845  O   PRO A 327     -67.106 -24.654  38.136  1.00  0.78           O  
ATOM   4846  N   LYS A 328     -66.128 -24.374  40.158  1.00  0.82           N  
ATOM   4847  HN  LYS A 328     -65.448 -24.830  40.847  1.00  0.82           H  
ATOM   4848  CA  LYS A 328     -66.858 -23.213  40.634  1.00  0.82           C  
ATOM   4849  HA  LYS A 328     -67.924 -23.437  40.596  1.00  0.82           H  
ATOM   4850  CB  LYS A 328     -66.475 -22.913  42.102  1.00  0.82           C  
ATOM   4851  HB1 LYS A 328     -65.388 -22.863  42.168  1.00  0.82           H  
ATOM   4852  HB2 LYS A 328     -66.901 -21.948  42.376  1.00  0.82           H  
ATOM   4853  CG  LYS A 328     -66.972 -23.964  43.109  1.00  0.82           C  
ATOM   4854  HG1 LYS A 328     -68.054 -24.059  43.016  1.00  0.82           H  
ATOM   4855  HG2 LYS A 328     -66.502 -24.921  42.883  1.00  0.82           H  
ATOM   4856  CD  LYS A 328     -66.628 -23.568  44.558  1.00  0.82           C  
ATOM   4857  HD1 LYS A 328     -65.544 -23.510  44.652  1.00  0.82           H  
ATOM   4858  HD2 LYS A 328     -67.063 -22.590  44.761  1.00  0.82           H  
ATOM   4859  CE  LYS A 328     -67.154 -24.560  45.602  1.00  0.82           C  
ATOM   4860  HE1 LYS A 328     -68.241 -24.600  45.539  1.00  0.82           H  
ATOM   4861  HE2 LYS A 328     -66.741 -25.547  45.394  1.00  0.82           H  
ATOM   4862  NZ  LYS A 328     -66.763 -24.150  46.973  1.00  0.82           N1+
ATOM   4863  HZ1 LYS A 328     -67.142 -24.858  47.679  1.00  0.82           H  
ATOM   4864  HZ2 LYS A 328     -67.168 -23.183  47.186  1.00  0.82           H  
ATOM   4865  HZ3 LYS A 328     -65.696 -24.113  47.044  1.00  0.82           H  
ATOM   4866  C   LYS A 328     -66.599 -21.964  39.799  1.00  0.82           C  
ATOM   4867  O   LYS A 328     -67.501 -21.188  39.516  1.00  0.82           O  
ATOM   4868  N   LEU A 329     -65.342 -21.779  39.359  1.00  0.84           N  
ATOM   4869  HN  LEU A 329     -64.607 -22.511  39.620  1.00  0.84           H  
ATOM   4870  CA  LEU A 329     -64.922 -20.654  38.556  1.00  0.84           C  
ATOM   4871  HA  LEU A 329     -65.292 -19.745  39.030  1.00  0.84           H  
ATOM   4872  CB  LEU A 329     -63.386 -20.610  38.577  1.00  0.84           C  
ATOM   4873  HB1 LEU A 329     -63.014 -21.583  38.257  1.00  0.84           H  
ATOM   4874  HB2 LEU A 329     -63.059 -19.846  37.872  1.00  0.84           H  
ATOM   4875  CG  LEU A 329     -62.771 -20.290  39.950  1.00  0.84           C  
ATOM   4876  HG  LEU A 329     -63.124 -21.027  40.671  1.00  0.84           H  
ATOM   4877  CD1 LEU A 329     -61.251 -20.404  39.837  1.00  0.84           C  
ATOM   4878 1HD1 LEU A 329     -60.797 -20.180  40.802  1.00  0.84           H  
ATOM   4879 2HD1 LEU A 329     -60.887 -19.696  39.092  1.00  0.84           H  
ATOM   4880 3HD1 LEU A 329     -60.983 -21.417  39.536  1.00  0.84           H  
ATOM   4881  CD2 LEU A 329     -63.154 -18.892  40.448  1.00  0.84           C  
ATOM   4882 1HD2 LEU A 329     -62.695 -18.714  41.421  1.00  0.84           H  
ATOM   4883 2HD2 LEU A 329     -64.238 -18.823  40.540  1.00  0.84           H  
ATOM   4884 3HD2 LEU A 329     -62.801 -18.144  39.738  1.00  0.84           H  
ATOM   4885  C   LEU A 329     -65.446 -20.686  37.123  1.00  0.84           C  
ATOM   4886  O   LEU A 329     -65.655 -19.653  36.501  1.00  0.84           O  
ATOM   4887  N   GLN A 330     -65.763 -21.870  36.551  1.00  0.83           N  
ATOM   4888  HN  GLN A 330     -65.438 -22.776  37.018  1.00  0.83           H  
ATOM   4889  CA  GLN A 330     -66.536 -21.946  35.314  1.00  0.83           C  
ATOM   4890  HA  GLN A 330     -66.025 -21.368  34.544  1.00  0.83           H  
ATOM   4891  CB  GLN A 330     -66.748 -23.383  34.800  1.00  0.83           C  
ATOM   4892  HB1 GLN A 330     -67.255 -23.955  35.577  1.00  0.83           H  
ATOM   4893  HB2 GLN A 330     -67.376 -23.341  33.910  1.00  0.83           H  
ATOM   4894  CG  GLN A 330     -65.450 -24.105  34.440  1.00  0.83           C  
ATOM   4895  HG1 GLN A 330     -65.051 -23.687  33.516  1.00  0.83           H  
ATOM   4896  HG2 GLN A 330     -64.727 -23.967  35.244  1.00  0.83           H  
ATOM   4897  CD  GLN A 330     -65.710 -25.592  34.248  1.00  0.83           C  
ATOM   4898  OE1 GLN A 330     -66.740 -26.030  33.734  1.00  0.83           O  
ATOM   4899  NE2 GLN A 330     -64.751 -26.398  34.741  1.00  0.83           N  
ATOM   4900 1HE2 GLN A 330     -63.893 -25.977  35.221  1.00  0.83           H  
ATOM   4901 2HE2 GLN A 330     -64.847 -27.460  34.653  1.00  0.83           H  
ATOM   4902  C   GLN A 330     -67.929 -21.396  35.492  1.00  0.83           C  
ATOM   4903  O   GLN A 330     -68.462 -20.742  34.614  1.00  0.83           O  
ATOM   4904  N   GLU A 331     -68.545 -21.699  36.653  1.00  0.83           N  
ATOM   4905  HN  GLU A 331     -68.002 -22.269  37.378  1.00  0.83           H  
ATOM   4906  CA  GLU A 331     -69.898 -21.298  36.975  1.00  0.83           C  
ATOM   4907  HA  GLU A 331     -70.505 -21.523  36.098  1.00  0.83           H  
ATOM   4908  CB  GLU A 331     -70.518 -22.087  38.152  1.00  0.83           C  
ATOM   4909  HB1 GLU A 331     -69.951 -21.855  39.054  1.00  0.83           H  
ATOM   4910  HB2 GLU A 331     -71.550 -21.759  38.276  1.00  0.83           H  
ATOM   4911  CG  GLU A 331     -70.518 -23.622  37.962  1.00  0.83           C  
ATOM   4912  HG1 GLU A 331     -69.495 -23.984  38.063  1.00  0.83           H  
ATOM   4913  HG2 GLU A 331     -71.140 -24.068  38.738  1.00  0.83           H  
ATOM   4914  CD  GLU A 331     -71.056 -24.057  36.597  1.00  0.83           C  
ATOM   4915  OE1 GLU A 331     -71.716 -23.282  35.868  1.00  0.83           O  
ATOM   4916  OE2 GLU A 331     -70.776 -25.219  36.224  1.00  0.83           O  
ATOM   4917  C   GLU A 331     -70.045 -19.825  37.228  1.00  0.83           C  
ATOM   4918  O   GLU A 331     -71.033 -19.206  36.832  1.00  0.83           O  
ATOM   4919  N   GLU A 332     -69.030 -19.201  37.857  1.00  0.83           N  
ATOM   4920  HN  GLU A 332     -68.277 -19.783  38.347  1.00  0.83           H  
ATOM   4921  CA  GLU A 332     -68.942 -17.759  37.881  1.00  0.83           C  
ATOM   4922  HA  GLU A 332     -69.811 -17.364  38.408  1.00  0.83           H  
ATOM   4923  CB  GLU A 332     -67.669 -17.336  38.640  1.00  0.83           C  
ATOM   4924  HB1 GLU A 332     -66.825 -17.887  38.226  1.00  0.83           H  
ATOM   4925  HB2 GLU A 332     -67.517 -16.268  38.485  1.00  0.83           H  
ATOM   4926  CG  GLU A 332     -67.722 -17.602  40.163  1.00  0.83           C  
ATOM   4927  HG1 GLU A 332     -68.544 -17.031  40.594  1.00  0.83           H  
ATOM   4928  HG2 GLU A 332     -67.890 -18.666  40.331  1.00  0.83           H  
ATOM   4929  CD  GLU A 332     -66.423 -17.192  40.846  1.00  0.83           C  
ATOM   4930  OE1 GLU A 332     -65.498 -16.729  40.137  1.00  0.83           O  
ATOM   4931  OE2 GLU A 332     -66.348 -17.329  42.095  1.00  0.83           O  
ATOM   4932  C   GLU A 332     -68.927 -17.186  36.458  1.00  0.83           C  
ATOM   4933  O   GLU A 332     -69.846 -16.479  36.045  1.00  0.83           O  
ATOM   4934  N   LEU A 333     -67.926 -17.624  35.644  1.00  0.83           N  
ATOM   4935  HN  LEU A 333     -67.250 -18.344  36.056  1.00  0.83           H  
ATOM   4936  CA  LEU A 333     -67.682 -17.208  34.261  1.00  0.83           C
[truncated: 254,592 more chars]
